# Supplementary material for: N 4,N 8,3,6,9,10,11-Heptaphenyl-3,6,9,10,11-penta­azatricyclo­[5.2.1.12,5]undecane-4,8-diamine
Source: Acta Crystallogr Sect E Struct Rep Online. 2009 Sep 5;65(Pt 10):o2337. doi: 10.1107/S1600536809034436 (PMC2970415; doi:10.1107/S1600536809034436)
Supplement: Supplementary file 1 [file e-65-o2337-sup1.cif]

##############################################################################
###                                                                        ###
###        Electronic paper (Acta Crystallographica Section E)             ###
###                                                                        ###
##############################################################################
#                                                                            #
# This CIF contains the data in a paper accepted for publication in Acta     #
# Crystallographica Section E. It conforms to the requirements of Notes      #
# for Authors for Section E, and has been peer reviewed under the auspices   #
# of the IUCr Commission on Journals.                                        #
#                                                                            #
# Full details of the Crystallographic Information File format               #
# are given in the paper "The Crystallographic Information File (CIF):       #
# a New Standard Archive File for Crystallography" by S. R. Hall, F. H.      #
# Allen and I. D. Brown [Acta Cryst. (1991), A47, 655-685].                  #
#                                                                            #
# The current version of the core CIF dictionary is obtainable from          #
# ftp://ftp.iucr.org/pub/cif_core.dic. The current version number is 2.4.    #
#                                                                            #
# Software is freely available for graphical display of the structure(s) in  #
# this CIF.  For information consult the CIF home page http://www.iucr.org/  #
# cif/home.html                                                              #
#                                                                            #
# This file may be used for bona fide research purposes within the           #
# scientific community so long as proper attribution is given to the journal # 
# article from which it was obtained.                                        #
#                                                                            #
##############################################################################
                                             
data_I
_audit_creation_method     SHELXL-97
_chemical_name_systematic
;
<i>N</i>^4^,<i>N</i>^8^,3,6,9,10,11-Heptaphenyl-3,6,9,10,11-\
pentaazatricyclo[5.2.1.1^2,5^]undecane-4,8-diamine
;
_chemical_name_common     ?
_chemical_formula_moiety     'C48 H43 N7'
_chemical_formula_sum     'C48 H43 N7'
_chemical_formula_iupac     'C48 H43 N7'
_chemical_formula_weight     717.89
_chemical_melting_point     ?
_symmetry_cell_setting     Triclinic
_symmetry_space_group_name_H-M     'P 1'
_symmetry_space_group_name_Hall     'P 1'
loop_
    _symmetry_equiv_pos_as_xyz
    'x, y, z'
_cell_length_a     9.4889(19)
_cell_length_b     9.6252(19)
_cell_length_c     10.967(2)
_cell_angle_alpha     113.924(4)
_cell_angle_beta     94.555(4)
_cell_angle_gamma     93.835(4)
_cell_volume     907.3(3)
_cell_formula_units_Z     1
_cell_measurement_reflns_used     1186
_cell_measurement_theta_min     2.33
_cell_measurement_theta_max     22.01
_cell_measurement_temperature     100(2)
_exptl_crystal_description     prism
_exptl_crystal_colour     red
_exptl_crystal_size_max     0.28
_exptl_crystal_size_mid     0.15
_exptl_crystal_size_min     0.06
_exptl_crystal_density_diffrn     1.314
_exptl_crystal_density_meas     ?
_exptl_crystal_density_method     'not measured'
_exptl_crystal_F_000     380
_exptl_absorpt_coefficient_mu     0.079
_exptl_absorpt_correction_type     none
_exptl_absorpt_process_details     ?
_exptl_absorpt_correction_T_min     ?
_exptl_absorpt_correction_T_max     ?
_exptl_special_details
;
;
_diffrn_ambient_temperature     100(2)
_diffrn_radiation_type     MoK\a
_diffrn_radiation_wavelength     0.71073
_diffrn_radiation_source     'fine-focus sealed tube'
_diffrn_radiation_monochromator     graphite
_diffrn_measurement_device_type     'Bruker APEXII CCD area-detector'
_diffrn_measurement_method     '\f and \w'
_diffrn_detector_area_resol_mean     ?
_diffrn_reflns_number     9544
_diffrn_reflns_av_R_equivalents     0.0621
_diffrn_reflns_av_sigmaI/netI     0.0965
_diffrn_reflns_theta_min     2.05
_diffrn_reflns_theta_max     28.00
_diffrn_reflns_theta_full     28.00
_diffrn_measured_fraction_theta_max     0.991
_diffrn_measured_fraction_theta_full     0.991
_diffrn_reflns_limit_h_min     -12
_diffrn_reflns_limit_h_max     12
_diffrn_reflns_limit_k_min     -12
_diffrn_reflns_limit_k_max     12
_diffrn_reflns_limit_l_min     -14
_diffrn_reflns_limit_l_max     14
_diffrn_standards_number     ?
_diffrn_standards_interval_count     ?
_diffrn_standards_interval_time     ?
_diffrn_standards_decay_%     ?
_refine_special_details
;
Refinement of <i>F</i>^2^ against ALL reflections. The weighted <i>R</i>-factor
<i>wR</i> and goodness of fit <i>S</i> are based on <i>F</i>^2^, conventional
<i>R</i>-factors <i>R</i> are based on <i>F</i>, with <i>F</i> set to zero for
negative <i>F</i>^2^. The threshold expression of <i>F</i>^2^ >
\s(<i>F</i>^2^) is used only for calculating <i>R</i>-factors(gt) <i>etc</i>.
and is not relevant to the choice of reflections for refinement.
<i>R</i>-factors based on <i>F</i>^2^ are statistically about twice as large
as those based on <i>F</i>, and <i>R</i>- factors based on ALL data will be
even larger.
;
_reflns_number_total     4343
_reflns_number_gt     2787
_reflns_threshold_expression     I>2\s(I)
_refine_ls_structure_factor_coef     Fsqd
_refine_ls_matrix_type     full
_refine_ls_R_factor_all     0.1060
_refine_ls_R_factor_gt     0.0555
_refine_ls_wR_factor_gt     0.1019
_refine_ls_wR_factor_ref     0.1211
_refine_ls_goodness_of_fit_ref     1.034
_refine_ls_restrained_S_all     1.034
_refine_ls_number_reflns     4343
_refine_ls_number_parameters     496
_refine_ls_number_restraints     3
_refine_ls_hydrogen_treatment     constr
_refine_ls_weighting_scheme     calc
_refine_ls_weighting_details
                  'calc w=1/[\s^2^(Fo^2^)+(0.048P)^2^] where P=(Fo^2^+2Fc^2^)/3'
_atom_sites_solution_hydrogens     mixed
_atom_sites_solution_primary     direct
_atom_sites_solution_secondary     difmap
_refine_ls_shift/su_max     0.000
_refine_ls_shift/su_mean     0.000
_refine_diff_density_max     0.246
_refine_diff_density_min     -0.242
_refine_ls_extinction_method     none
_refine_ls_extinction_coef     ?
loop_
    _atom_type_symbol
    _atom_type_description
    _atom_type_scat_dispersion_real
    _atom_type_scat_dispersion_imag
    _atom_type_scat_source
    'C' 'C' 0.0033 0.0000
                         'International Tables Vol C Tables 4.2.6.8 and 6.1.1.4'
    'H' 'H' 0.0000 0.0000
                         'International Tables Vol C Tables 4.2.6.8 and 6.1.1.4'
    'N' 'N' 0.0061 0.0000
                         'International Tables Vol C Tables 4.2.6.8 and 6.1.1.4'
_computing_data_collection     'APEX2 (Bruker, 2005)'
_computing_cell_refinement     'SAINT (Bruker, 2005)'
_computing_data_reduction     'SAINT (Bruker, 2005)'
_computing_structure_solution     'SHELXTL (Sheldrick, 2008)'
_computing_structure_refinement     'SHELXTL (Sheldrick, 2008)'
_computing_molecular_graphics     'SHELXTL (Sheldrick, 2008)'
_computing_publication_material     'SHELXTL (Sheldrick, 2008)'
loop_
    _atom_site_type_symbol
    _atom_site_label
    _atom_site_fract_x
    _atom_site_fract_y
    _atom_site_fract_z
    _atom_site_U_iso_or_equiv
    _atom_site_adp_type
    _atom_site_calc_flag
    _atom_site_refinement_flags
    _atom_site_occupancy
    _atom_site_disorder_assembly
    _atom_site_disorder_group
    N N1 -0.1525(3) 0.6552(4) 0.2565(3) 0.0243(8) Uani d . 1 . .
    N N2 -0.0946(3) 0.7828(4) 0.4788(3) 0.0251(8) Uani d . 1 . .
    N N3 -0.0754(4) 0.5526(4) 0.5139(4) 0.0310(9) Uani d . 1 . .
    H H3 -0.0231 0.5589 0.5787 0.037 Uiso d R 1 . .
    N N4 0.0672(3) 0.5451(4) 0.2164(3) 0.0232(7) Uani d . 1 . .
    N N5 0.1312(3) 0.8199(4) 0.3351(3) 0.0233(8) Uani d . 1 . .
    N N6 -0.0103(3) 0.8702(4) 0.1880(3) 0.0249(8) Uani d . 1 . .
    N N7 0.1492(3) 0.7731(4) 0.0288(3) 0.0272(8) Uani d . 1 . .
    H H7 0.1815 0.8690 0.0534 0.033 Uiso d R 1 . .
    C C1 -0.1258(4) 0.8074(5) 0.3592(4) 0.0255(9) Uani d . 1 . .
    H H1A -0.2120 0.8629 0.3646 0.031 Uiso calc R 1 . .
    C C2 -0.0255(4) 0.6409(5) 0.4445(4) 0.0259(10) Uani d . 1 . .
    H H2A 0.0796 0.6679 0.4686 0.031 Uiso calc R 1 . .
    C C3 -0.0588(4) 0.5602(5) 0.2896(4) 0.0238(9) Uani d . 1 . .
    H H3A -0.1106 0.4566 0.2639 0.029 Uiso calc R 1 . .
    C C4 0.0039(4) 0.8930(4) 0.3268(4) 0.0225(9) Uani d . 1 . .
    H H4A 0.0175 1.0042 0.3883 0.027 Uiso calc R 1 . .
    C C5 0.0517(4) 0.7329(5) 0.1059(4) 0.0223(9) Uani d . 1 . .
    H H5A -0.0238 0.6504 0.0462 0.027 Uiso calc R 1 . .
    C C6 0.1311(4) 0.6857(5) 0.2101(4) 0.0255(9) Uani d . 1 . .
    H H6A 0.2315 0.6725 0.1897 0.031 Uiso calc R 1 . .
    C C11 -0.2637(4) 0.5993(5) 0.1503(4) 0.0233(9) Uani d . 1 . .
    C C12 -0.2673(4) 0.4571(5) 0.0480(5) 0.0331(11) Uani d . 1 . .
    H H12A -0.1955 0.3938 0.0506 0.040 Uiso calc R 1 . .
    C C13 -0.3732(4) 0.4043(5) -0.0586(5) 0.0353(11) Uani d . 1 . .
    H H13A -0.3741 0.3049 -0.1282 0.042 Uiso calc R 1 . .
    C C14 -0.4789(5) 0.4956(5) -0.0651(5) 0.0381(12) Uani d . 1 . .
    H H14A -0.5501 0.4616 -0.1400 0.046 Uiso calc R 1 . .
    C C15 -0.4775(5) 0.6360(5) 0.0396(4) 0.0325(11) Uani d . 1 . .
    H H15A -0.5502 0.6985 0.0374 0.039 Uiso calc R 1 . .
    C C16 -0.3740(4) 0.6886(5) 0.1473(4) 0.0261(10) Uani d . 1 . .
    H H16A -0.3768 0.7851 0.2196 0.031 Uiso calc R 1 . .
    C C21 -0.0692(4) 0.9047(5) 0.6055(4) 0.0267(9) Uani d . 1 . .
    C C22 -0.1324(4) 1.0411(5) 0.6308(4) 0.0298(10) Uani d . 1 . .
    H H22A -0.1922 1.0497 0.5611 0.036 Uiso calc R 1 . .
    C C23 -0.1084(5) 1.1597(5) 0.7535(5) 0.0343(11) Uani d . 1 . .
    H H23A -0.1507 1.2510 0.7679 0.041 Uiso calc R 1 . .
    C C24 -0.0243(5) 1.1509(6) 0.8581(5) 0.0395(12) Uani d . 1 . .
    H H24A -0.0100 1.2340 0.9442 0.047 Uiso calc R 1 . .
    C C25 0.0386(5) 1.0193(6) 0.8349(4) 0.0361(11) Uani d . 1 . .
    H H25A 0.0988 1.0126 0.9054 0.043 Uiso calc R 1 . .
    C C26 0.0159(5) 0.8977(6) 0.7122(4) 0.0341(11) Uani d . 1 . .
    H H26A 0.0587 0.8071 0.6993 0.041 Uiso calc R 1 . .
    C C31 -0.2083(4) 0.4805(5) 0.5026(5) 0.0300(10) Uani d . 1 . .
    C C32 -0.2259(5) 0.3798(5) 0.5641(5) 0.0390(12) Uani d . 1 . .
    H H32A -0.1475 0.3667 0.6164 0.047 Uiso calc R 1 . .
    C C33 -0.3554(5) 0.2998(6) 0.5492(5) 0.0415(13) Uani d . 1 . .
    H H33A -0.3647 0.2282 0.5882 0.050 Uiso calc R 1 . .
    C C34 -0.4730(5) 0.3211(5) 0.4788(5) 0.0374(11) Uani d . 1 . .
    H H34A -0.5627 0.2657 0.4699 0.045 Uiso calc R 1 . .
    C C35 -0.4578(4) 0.4236(5) 0.4217(5) 0.0331(11) Uani d . 1 . .
    H H35A -0.5386 0.4400 0.3742 0.040 Uiso calc R 1 . .
    C C36 -0.3283(4) 0.5035(5) 0.4315(5) 0.0313(10) Uani d . 1 . .
    H H36A -0.3200 0.5735 0.3907 0.038 Uiso calc R 1 . .
    C C41 0.1493(4) 0.4233(4) 0.1994(4) 0.0236(9) Uani d . 1 . .
    C C42 0.1242(4) 0.3272(4) 0.2642(4) 0.0251(9) Uani d . 1 . .
    H H42A 0.0537 0.3464 0.3242 0.030 Uiso calc R 1 . .
    C C43 0.2018(4) 0.2039(5) 0.2412(5) 0.0300(10) Uani d . 1 . .
    H H43A 0.1817 0.1373 0.2836 0.036 Uiso calc R 1 . .
    C C44 0.3079(4) 0.1759(5) 0.1577(5) 0.0331(11) Uani d . 1 . .
    H H44A 0.3619 0.0923 0.1441 0.040 Uiso calc R 1 . .
    C C45 0.3341(4) 0.2711(5) 0.0946(5) 0.0306(10) Uani d . 1 . .
    H H45A 0.4066 0.2525 0.0367 0.037 Uiso calc R 1 . .
    C C46 0.2562(4) 0.3936(4) 0.1141(4) 0.0268(9) Uani d . 1 . .
    H H46A 0.2756 0.4579 0.0694 0.032 Uiso calc R 1 . .
    C C51 0.2448(4) 0.8775(5) 0.4368(4) 0.0248(9) Uani d . 1 . .
    C C52 0.2463(4) 1.0172(5) 0.5463(4) 0.0294(10) Uani d . 1 . .
    H H52A 0.1686 1.0761 0.5523 0.035 Uiso calc R 1 . .
    C C53 0.3605(5) 1.0712(5) 0.6467(5) 0.0347(11) Uani d . 1 . .
    H H53A 0.3592 1.1662 0.7213 0.042 Uiso calc R 1 . .
    C C54 0.4758(5) 0.9894(5) 0.6402(5) 0.0336(11) Uani d . 1 . .
    H H54A 0.5545 1.0278 0.7084 0.040 Uiso calc R 1 . .
    C C55 0.4739(5) 0.8506(5) 0.5322(5) 0.0357(11) Uani d . 1 . .
    H H55A 0.5525 0.7930 0.5264 0.043 Uiso calc R 1 . .
    C C56 0.3609(4) 0.7933(5) 0.4323(5) 0.0341(11) Uani d . 1 . .
    H H56A 0.3616 0.6962 0.3600 0.041 Uiso calc R 1 . .
    C C61 -0.1228(4) 0.9217(5) 0.1294(5) 0.0286(10) Uani d . 1 . .
    C C62 -0.1656(4) 0.8543(5) -0.0059(5) 0.0313(10) Uani d . 1 . .
    H H62A -0.1200 0.7705 -0.0621 0.038 Uiso calc R 1 . .
    C C63 -0.2761(5) 0.9077(6) -0.0627(5) 0.0368(11) Uani d . 1 . .
    H H63A -0.3052 0.8600 -0.1567 0.044 Uiso calc R 1 . .
    C C64 -0.3418(5) 1.0297(6) 0.0188(5) 0.0391(12) Uani d . 1 . .
    H H64A -0.4172 1.0657 -0.0186 0.047 Uiso calc R 1 . .
    C C65 -0.2976(5) 1.0993(5) 0.1552(5) 0.0375(12) Uani d . 1 . .
    H H65A -0.3431 1.1833 0.2110 0.045 Uiso calc R 1 . .
    C C66 -0.1882(4) 1.0486(5) 0.2114(5) 0.0329(11) Uani d . 1 . .
    H H66A -0.1573 1.0990 0.3048 0.039 Uiso calc R 1 . .
    C C71 0.1765(4) 0.6732(5) -0.0973(4) 0.0290(10) Uani d . 1 . .
    C C72 0.1245(4) 0.5187(5) -0.1531(5) 0.0356(11) Uani d . 1 . .
    H H72A 0.0688 0.4791 -0.1038 0.043 Uiso calc R 1 . .
    C C73 0.1538(5) 0.4225(6) -0.2802(5) 0.0449(13) Uani d . 1 . .
    H H73A 0.1165 0.3179 -0.3174 0.054 Uiso calc R 1 . .
    C C74 0.2338(5) 0.4747(7) -0.3516(5) 0.0458(13) Uani d . 1 . .
    H H74A 0.2502 0.4080 -0.4397 0.055 Uiso calc R 1 . .
    C C75 0.2917(5) 0.6242(7) -0.2973(5) 0.0491(14) Uani d . 1 . .
    H H75A 0.3515 0.6596 -0.3465 0.059 Uiso calc R 1 . .
    C C76 0.2640(5) 0.7246(6) -0.1709(5) 0.0401(12) Uani d . 1 . .
    H H76A 0.3044 0.8282 -0.1344 0.048 Uiso calc R 1 . .
loop_
    _atom_site_aniso_label
    _atom_site_aniso_U_11
    _atom_site_aniso_U_22
    _atom_site_aniso_U_33
    _atom_site_aniso_U_12
    _atom_site_aniso_U_13
    _atom_site_aniso_U_23
    N1 0.0191(16) 0.0197(18) 0.031(2) 0.0057(14) -0.0021(15) 0.0081(16)
    N2 0.0234(18) 0.030(2) 0.0216(19) 0.0074(15) 0.0003(15) 0.0098(17)
    N3 0.0276(19) 0.041(2) 0.033(2) 0.0065(16) -0.0004(16) 0.0245(18)
    N4 0.0186(17) 0.0204(17) 0.031(2) 0.0054(14) 0.0036(14) 0.0106(15)
    N5 0.0195(17) 0.0219(19) 0.025(2) 0.0091(14) 0.0004(15) 0.0056(16)
    N6 0.0239(17) 0.0233(19) 0.028(2) 0.0095(14) 0.0032(15) 0.0106(16)
    N7 0.0257(19) 0.0223(19) 0.033(2) 0.0075(15) 0.0063(16) 0.0102(17)
    C1 0.024(2) 0.026(2) 0.025(2) 0.0081(17) 0.0009(18) 0.0081(19)
    C2 0.021(2) 0.032(2) 0.030(3) 0.0084(17) 0.0045(18) 0.016(2)
    C3 0.0173(19) 0.024(2) 0.034(2) 0.0053(16) 0.0023(18) 0.0144(19)
    C4 0.021(2) 0.021(2) 0.023(2) 0.0075(16) -0.0003(17) 0.0063(18)
    C5 0.022(2) 0.022(2) 0.024(2) 0.0079(16) 0.0002(18) 0.0098(18)
    C6 0.023(2) 0.027(2) 0.025(2) 0.0052(17) 0.0029(18) 0.0095(19)
    C11 0.018(2) 0.028(2) 0.025(2) 0.0025(17) 0.0008(17) 0.0120(19)
    C12 0.025(2) 0.036(3) 0.036(3) 0.0055(19) -0.001(2) 0.013(2)
    C13 0.030(2) 0.036(3) 0.032(3) 0.003(2) -0.001(2) 0.006(2)
    C14 0.031(2) 0.041(3) 0.040(3) 0.001(2) -0.007(2) 0.016(2)
    C15 0.028(2) 0.036(3) 0.032(3) 0.0084(19) -0.001(2) 0.013(2)
    C16 0.021(2) 0.028(2) 0.027(2) 0.0072(17) 0.0019(19) 0.009(2)
    C21 0.019(2) 0.034(2) 0.026(2) -0.0017(18) 0.0021(17) 0.012(2)
    C22 0.024(2) 0.035(3) 0.032(3) 0.0085(19) 0.0004(19) 0.014(2)
    C23 0.036(3) 0.028(3) 0.033(3) 0.0059(19) 0.004(2) 0.006(2)
    C24 0.041(3) 0.042(3) 0.025(3) 0.005(2) 0.003(2) 0.003(2)
    C25 0.034(3) 0.051(3) 0.026(3) 0.004(2) 0.001(2) 0.019(2)
    C26 0.032(2) 0.046(3) 0.029(3) 0.008(2) -0.001(2) 0.021(2)
    C31 0.027(2) 0.026(2) 0.035(3) 0.0078(18) 0.004(2) 0.010(2)
    C32 0.031(2) 0.047(3) 0.048(3) 0.007(2) 0.005(2) 0.030(3)
    C33 0.035(3) 0.052(3) 0.053(3) 0.003(2) 0.006(2) 0.037(3)
    C34 0.027(2) 0.041(3) 0.046(3) 0.002(2) 0.004(2) 0.020(2)
    C35 0.026(2) 0.034(3) 0.036(3) 0.0058(19) 0.000(2) 0.011(2)
    C36 0.032(2) 0.029(2) 0.034(3) 0.0075(19) 0.005(2) 0.014(2)
    C41 0.018(2) 0.024(2) 0.025(2) 0.0012(16) -0.0026(17) 0.0072(18)
    C42 0.022(2) 0.026(2) 0.025(2) 0.0052(17) -0.0030(18) 0.0090(19)
    C43 0.027(2) 0.026(2) 0.040(3) 0.0035(18) 0.000(2) 0.017(2)
    C44 0.025(2) 0.029(2) 0.045(3) 0.0117(19) 0.003(2) 0.014(2)
    C45 0.026(2) 0.028(2) 0.036(3) 0.0111(19) 0.007(2) 0.010(2)
    C46 0.022(2) 0.022(2) 0.034(3) 0.0024(17) -0.0007(19) 0.0103(19)
    C51 0.022(2) 0.025(2) 0.030(2) 0.0031(17) 0.0013(18) 0.014(2)
    C52 0.024(2) 0.025(2) 0.032(3) 0.0014(17) 0.003(2) 0.005(2)
    C53 0.030(2) 0.027(2) 0.036(3) 0.0007(19) 0.000(2) 0.003(2)
    C54 0.026(2) 0.034(3) 0.036(3) -0.0005(19) -0.008(2) 0.012(2)
    C55 0.028(2) 0.032(3) 0.045(3) 0.0086(19) -0.002(2) 0.014(2)
    C56 0.029(2) 0.026(2) 0.041(3) 0.0068(19) -0.002(2) 0.007(2)
    C61 0.022(2) 0.028(2) 0.043(3) 0.0075(17) 0.0059(19) 0.021(2)
    C62 0.034(2) 0.032(2) 0.033(3) 0.0144(19) 0.010(2) 0.016(2)
    C63 0.035(3) 0.050(3) 0.034(3) 0.015(2) 0.002(2) 0.024(2)
    C64 0.035(3) 0.048(3) 0.042(3) 0.022(2) 0.008(2) 0.024(3)
    C65 0.032(2) 0.032(3) 0.057(3) 0.023(2) 0.015(2) 0.023(2)
    C66 0.032(2) 0.027(2) 0.041(3) 0.0095(19) 0.010(2) 0.013(2)
    C71 0.023(2) 0.037(3) 0.030(2) 0.0085(18) 0.0001(19) 0.017(2)
    C72 0.025(2) 0.043(3) 0.039(3) 0.011(2) 0.005(2) 0.015(2)
    C73 0.031(3) 0.050(3) 0.041(3) 0.015(2) -0.001(2) 0.005(3)
    C74 0.035(3) 0.066(4) 0.033(3) 0.022(3) 0.005(2) 0.014(3)
    C75 0.034(3) 0.087(4) 0.041(3) 0.026(3) 0.013(2) 0.038(3)
    C76 0.034(3) 0.050(3) 0.042(3) 0.013(2) 0.003(2) 0.024(3)
_geom_special_details
;
All e.s.d.'s (except the e.s.d. in the dihedral angle between two l.s. planes)
are estimated using the full covariance matrix. The cell e.s.d.'s are taken
into account individually in the estimation of e.s.d.'s in distances, angles
and torsion angles; correlations between e.s.d.'s in cell parameters are only
used when they are defined by crystal symmetry. An approximate (isotropic)
treatment of cell e.s.d.'s is used for estimating e.s.d.'s involving l.s.
planes.
;
loop_
    _geom_bond_atom_site_label_1
    _geom_bond_atom_site_label_2
    _geom_bond_site_symmetry_2
    _geom_bond_distance
    _geom_bond_publ_flag
    N1 C11 . 1.407(5) ?
    N1 C1 . 1.430(5) ?
    N1 C3 . 1.444(5) ?
    N2 C21 . 1.397(5) ?
    N2 C1 . 1.437(5) ?
    N2 C2 . 1.476(5) ?
    N3 C31 . 1.370(5) ?
    N3 C2 . 1.433(5) ?
    N3 H3 . 0.8127 ?
    N4 C41 . 1.409(5) ?
    N4 C3 . 1.475(5) ?
    N4 C6 . 1.475(5) ?
    N5 C51 . 1.394(5) ?
    N5 C6 . 1.453(5) ?
    N5 C4 . 1.453(5) ?
    N6 C61 . 1.421(5) ?
    N6 C4 . 1.441(5) ?
    N6 C5 . 1.458(5) ?
    N7 C71 . 1.384(5) ?
    N7 C5 . 1.436(5) ?
    N7 H7 . 0.8756 ?
    C1 C4 . 1.577(6) ?
    C1 H1A . 1.0000 ?
    C2 C3 . 1.550(6) ?
    C2 H2A . 1.0000 ?
    C3 H3A . 1.0000 ?
    C4 H4A . 1.0000 ?
    C5 C6 . 1.552(6) ?
    C5 H5A . 1.0000 ?
    C6 H6A . 1.0000 ?
    C11 C12 . 1.370(6) ?
    C11 C16 . 1.404(5) ?
    C12 C13 . 1.378(6) ?
    C12 H12A . 0.9500 ?
    C13 C14 . 1.394(6) ?
    C13 H13A . 0.9500 ?
    C14 C15 . 1.371(6) ?
    C14 H14A . 0.9500 ?
    C15 C16 . 1.371(6) ?
    C15 H15A . 0.9500 ?
    C16 H16A . 0.9500 ?
    C21 C26 . 1.395(6) ?
    C21 C22 . 1.412(6) ?
    C22 C23 . 1.355(6) ?
    C22 H22A . 0.9500 ?
    C23 C24 . 1.379(6) ?
    C23 H23A . 0.9500 ?
    C24 C25 . 1.374(7) ?
    C24 H24A . 0.9500 ?
    C25 C26 . 1.368(6) ?
    C25 H25A . 0.9500 ?
    C26 H26A . 0.9500 ?
    C31 C32 . 1.396(6) ?
    C31 C36 . 1.409(6) ?
    C32 C33 . 1.367(6) ?
    C32 H32A . 0.9500 ?
    C33 C34 . 1.380(6) ?
    C33 H33A . 0.9500 ?
    C34 C35 . 1.373(6) ?
    C34 H34A . 0.9500 ?
    C35 C36 . 1.377(6) ?
    C35 H35A . 0.9500 ?
    C36 H36A . 0.9500 ?
    C41 C42 . 1.396(6) ?
    C41 C46 . 1.399(6) ?
    C42 C43 . 1.385(6) ?
    C42 H42A . 0.9500 ?
    C43 C44 . 1.381(6) ?
    C43 H43A . 0.9500 ?
    C44 C45 . 1.376(6) ?
    C44 H44A . 0.9500 ?
    C45 C46 . 1.385(5) ?
    C45 H45A . 0.9500 ?
    C46 H46A . 0.9500 ?
    C51 C52 . 1.391(6) ?
    C51 C56 . 1.403(5) ?
    C52 C53 . 1.389(6) ?
    C52 H52A . 0.9500 ?
    C53 C54 . 1.380(6) ?
    C53 H53A . 0.9500 ?
    C54 C55 . 1.378(6) ?
    C54 H54A . 0.9500 ?
    C55 C56 . 1.377(6) ?
    C55 H55A . 0.9500 ?
    C56 H56A . 0.9500 ?
    C61 C62 . 1.369(6) ?
    C61 C66 . 1.409(6) ?
    C62 C63 . 1.407(6) ?
    C62 H62A . 0.9500 ?
    C63 C64 . 1.379(6) ?
    C63 H63A . 0.9500 ?
    C64 C65 . 1.383(7) ?
    C64 H64A . 0.9500 ?
    C65 C66 . 1.380(6) ?
    C65 H65A . 0.9500 ?
    C66 H66A . 0.9500 ?
    C71 C72 . 1.394(6) ?
    C71 C76 . 1.400(6) ?
    C72 C73 . 1.389(7) ?
    C72 H72A . 0.9500 ?
    C73 C74 . 1.343(7) ?
    C73 H73A . 0.9500 ?
    C74 C75 . 1.369(8) ?
    C74 H74A . 0.9500 ?
    C75 C76 . 1.389(7) ?
    C75 H75A . 0.9500 ?
    C76 H76A . 0.9500 ?
loop_
    _geom_angle_atom_site_label_1
    _geom_angle_atom_site_label_2
    _geom_angle_atom_site_label_3
    _geom_angle_site_symmetry_1
    _geom_angle_site_symmetry_3
    _geom_angle
    _geom_angle_publ_flag
    C11 N1 C1 . . 126.6(3) ?
    C11 N1 C3 . . 124.2(3) ?
    C1 N1 C3 . . 108.7(3) ?
    C21 N2 C1 . . 121.5(3) ?
    C21 N2 C2 . . 122.7(3) ?
    C1 N2 C2 . . 109.0(3) ?
    C31 N3 C2 . . 129.2(4) ?
    C31 N3 H3 . . 113.7 ?
    C2 N3 H3 . . 115.9 ?
    C41 N4 C3 . . 119.6(3) ?
    C41 N4 C6 . . 120.0(3) ?
    C3 N4 C6 . . 116.3(3) ?
    C51 N5 C6 . . 124.4(3) ?
    C51 N5 C4 . . 126.5(3) ?
    C6 N5 C4 . . 108.6(3) ?
    C61 N6 C4 . . 123.0(3) ?
    C61 N6 C5 . . 119.8(3) ?
    C4 N6 C5 . . 110.7(3) ?
    C71 N7 C5 . . 123.5(3) ?
    C71 N7 H7 . . 115.8 ?
    C5 N7 H7 . . 119.6 ?
    N1 C1 N2 . . 102.8(3) ?
    N1 C1 C4 . . 108.6(3) ?
    N2 C1 C4 . . 113.0(3) ?
    N1 C1 H1A . . 110.7 ?
    N2 C1 H1A . . 110.7 ?
    C4 C1 H1A . . 110.7 ?
    N3 C2 N2 . . 112.1(3) ?
    N3 C2 C3 . . 114.4(3) ?
    N2 C2 C3 . . 103.1(3) ?
    N3 C2 H2A . . 109.0 ?
    N2 C2 H2A . . 109.0 ?
    C3 C2 H2A . . 109.0 ?
    N1 C3 N4 . . 110.1(3) ?
    N1 C3 C2 . . 104.1(3) ?
    N4 C3 C2 . . 114.5(3) ?
    N1 C3 H3A . . 109.3 ?
    N4 C3 H3A . . 109.3 ?
    C2 C3 H3A . . 109.3 ?
    N6 C4 N5 . . 101.4(3) ?
    N6 C4 C1 . . 111.7(3) ?
    N5 C4 C1 . . 109.3(3) ?
    N6 C4 H4A . . 111.3 ?
    N5 C4 H4A . . 111.3 ?
    C1 C4 H4A . . 111.3 ?
    N7 C5 N6 . . 108.2(3) ?
    N7 C5 C6 . . 111.1(3) ?
    N6 C5 C6 . . 104.0(3) ?
    N7 C5 H5A . . 111.1 ?
    N6 C5 H5A . . 111.1 ?
    C6 C5 H5A . . 111.1 ?
    N5 C6 N4 . . 112.4(3) ?
    N5 C6 C5 . . 102.5(3) ?
    N4 C6 C5 . . 115.3(3) ?
    N5 C6 H6A . . 108.8 ?
    N4 C6 H6A . . 108.8 ?
    C5 C6 H6A . . 108.8 ?
    C12 C11 C16 . . 118.5(4) ?
    C12 C11 N1 . . 121.0(3) ?
    C16 C11 N1 . . 120.5(4) ?
    C11 C12 C13 . . 121.2(4) ?
    C11 C12 H12A . . 119.4 ?
    C13 C12 H12A . . 119.4 ?
    C12 C13 C14 . . 120.4(4) ?
    C12 C13 H13A . . 119.8 ?
    C14 C13 H13A . . 119.8 ?
    C15 C14 C13 . . 118.2(4) ?
    C15 C14 H14A . . 120.9 ?
    C13 C14 H14A . . 120.9 ?
    C16 C15 C14 . . 121.8(4) ?
    C16 C15 H15A . . 119.1 ?
    C14 C15 H15A . . 119.1 ?
    C15 C16 C11 . . 119.8(4) ?
    C15 C16 H16A . . 120.1 ?
    C11 C16 H16A . . 120.1 ?
    C26 C21 N2 . . 122.6(4) ?
    C26 C21 C22 . . 117.1(4) ?
    N2 C21 C22 . . 120.3(4) ?
    C23 C22 C21 . . 120.7(4) ?
    C23 C22 H22A . . 119.7 ?
    C21 C22 H22A . . 119.7 ?
    C22 C23 C24 . . 121.5(4) ?
    C22 C23 H23A . . 119.2 ?
    C24 C23 H23A . . 119.2 ?
    C25 C24 C23 . . 118.5(4) ?
    C25 C24 H24A . . 120.7 ?
    C23 C24 H24A . . 120.7 ?
    C26 C25 C24 . . 121.1(4) ?
    C26 C25 H25A . . 119.4 ?
    C24 C25 H25A . . 119.4 ?
    C25 C26 C21 . . 121.0(4) ?
    C25 C26 H26A . . 119.5 ?
    C21 C26 H26A . . 119.5 ?
    N3 C31 C32 . . 118.7(4) ?
    N3 C31 C36 . . 122.9(4) ?
    C32 C31 C36 . . 118.5(4) ?
    C33 C32 C31 . . 120.3(4) ?
    C33 C32 H32A . . 119.8 ?
    C31 C32 H32A . . 119.8 ?
    C32 C33 C34 . . 121.3(5) ?
    C32 C33 H33A . . 119.3 ?
    C34 C33 H33A . . 119.3 ?
    C35 C34 C33 . . 118.7(4) ?
    C35 C34 H34A . . 120.6 ?
    C33 C34 H34A . . 120.6 ?
    C34 C35 C36 . . 121.7(4) ?
    C34 C35 H35A . . 119.2 ?
    C36 C35 H35A . . 119.2 ?
    C35 C36 C31 . . 119.4(4) ?
    C35 C36 H36A . . 120.3 ?
    C31 C36 H36A . . 120.3 ?
    C42 C41 C46 . . 118.3(4) ?
    C42 C41 N4 . . 121.1(4) ?
    C46 C41 N4 . . 120.6(4) ?
    C43 C42 C41 . . 120.2(4) ?
    C43 C42 H42A . . 119.9 ?
    C41 C42 H42A . . 119.9 ?
    C44 C43 C42 . . 121.2(4) ?
    C44 C43 H43A . . 119.4 ?
    C42 C43 H43A . . 119.4 ?
    C45 C44 C43 . . 118.9(4) ?
    C45 C44 H44A . . 120.6 ?
    C43 C44 H44A . . 120.6 ?
    C44 C45 C46 . . 121.0(4) ?
    C44 C45 H45A . . 119.5 ?
    C46 C45 H45A . . 119.5 ?
    C45 C46 C41 . . 120.4(4) ?
    C45 C46 H46A . . 119.8 ?
    C41 C46 H46A . . 119.8 ?
    C52 C51 N5 . . 121.7(4) ?
    C52 C51 C56 . . 118.0(4) ?
    N5 C51 C56 . . 120.3(4) ?
    C53 C52 C51 . . 120.5(4) ?
    C53 C52 H52A . . 119.8 ?
    C51 C52 H52A . . 119.8 ?
    C54 C53 C52 . . 121.3(4) ?
    C54 C53 H53A . . 119.4 ?
    C52 C53 H53A . . 119.4 ?
    C55 C54 C53 . . 118.2(4) ?
    C55 C54 H54A . . 120.9 ?
    C53 C54 H54A . . 120.9 ?
    C56 C55 C54 . . 121.7(4) ?
    C56 C55 H55A . . 119.1 ?
    C54 C55 H55A . . 119.1 ?
    C55 C56 C51 . . 120.3(4) ?
    C55 C56 H56A . . 119.8 ?
    C51 C56 H56A . . 119.8 ?
    C62 C61 C66 . . 119.2(4) ?
    C62 C61 N6 . . 121.4(4) ?
    C66 C61 N6 . . 119.3(4) ?
    C61 C62 C63 . . 120.8(4) ?
    C61 C62 H62A . . 119.6 ?
    C63 C62 H62A . . 119.6 ?
    C64 C63 C62 . . 119.6(4) ?
    C64 C63 H63A . . 120.2 ?
    C62 C63 H63A . . 120.2 ?
    C63 C64 C65 . . 119.8(4) ?
    C63 C64 H64A . . 120.1 ?
    C65 C64 H64A . . 120.1 ?
    C66 C65 C64 . . 121.0(4) ?
    C66 C65 H65A . . 119.5 ?
    C64 C65 H65A . . 119.5 ?
    C65 C66 C61 . . 119.7(4) ?
    C65 C66 H66A . . 120.2 ?
    C61 C66 H66A . . 120.2 ?
    N7 C71 C72 . . 122.2(4) ?
    N7 C71 C76 . . 120.1(4) ?
    C72 C71 C76 . . 117.7(4) ?
    C73 C72 C71 . . 120.3(5) ?
    C73 C72 H72A . . 119.8 ?
    C71 C72 H72A . . 119.8 ?
    C74 C73 C72 . . 121.2(5) ?
    C74 C73 H73A . . 119.4 ?
    C72 C73 H73A . . 119.4 ?
    C73 C74 C75 . . 119.8(5) ?
    C73 C74 H74A . . 120.1 ?
    C75 C74 H74A . . 120.1 ?
    C74 C75 C76 . . 120.8(5) ?
    C74 C75 H75A . . 119.6 ?
    C76 C75 H75A . . 119.6 ?
    C75 C76 C71 . . 120.0(5) ?
    C75 C76 H76A . . 120.0 ?
    C71 C76 H76A . . 120.0 ?
loop_
    _geom_torsion_atom_site_label_1
    _geom_torsion_atom_site_label_2
    _geom_torsion_atom_site_label_3
    _geom_torsion_atom_site_label_4
    _geom_torsion_site_symmetry_1
    _geom_torsion_site_symmetry_2
    _geom_torsion_site_symmetry_3
    _geom_torsion_site_symmetry_4
    _geom_torsion
    _geom_torsion_publ_flag
    C11 N1 C1 N2 . . . . 136.1(4) ?
    C3 N1 C1 N2 . . . . -35.8(4) ?
    C11 N1 C1 C4 . . . . -104.0(4) ?
    C3 N1 C1 C4 . . . . 84.2(4) ?
    C21 N2 C1 N1 . . . . -176.5(3) ?
    C2 N2 C1 N1 . . . . 31.7(4) ?
    C21 N2 C1 C4 . . . . 66.6(4) ?
    C2 N2 C1 C4 . . . . -85.1(4) ?
    C31 N3 C2 N2 . . . . 65.4(6) ?
    C31 N3 C2 C3 . . . . -51.5(6) ?
    C21 N2 C2 N3 . . . . 69.0(5) ?
    C1 N2 C2 N3 . . . . -139.6(3) ?
    C21 N2 C2 C3 . . . . -167.5(3) ?
    C1 N2 C2 C3 . . . . -16.1(4) ?
    C11 N1 C3 N4 . . . . 90.5(4) ?
    C1 N1 C3 N4 . . . . -97.4(4) ?
    C11 N1 C3 C2 . . . . -146.3(4) ?
    C1 N1 C3 C2 . . . . 25.8(4) ?
    C41 N4 C3 N1 . . . . -160.3(3) ?
    C6 N4 C3 N1 . . . . 42.2(4) ?
    C41 N4 C3 C2 . . . . 82.8(4) ?
    C6 N4 C3 C2 . . . . -74.7(4) ?
    N3 C2 C3 N1 . . . . 116.4(3) ?
    N2 C2 C3 N1 . . . . -5.6(4) ?
    N3 C2 C3 N4 . . . . -123.4(4) ?
    N2 C2 C3 N4 . . . . 114.7(4) ?
    C61 N6 C4 N5 . . . . 179.4(3) ?
    C5 N6 C4 N5 . . . . 28.0(4) ?
    C61 N6 C4 C1 . . . . 63.0(5) ?
    C5 N6 C4 C1 . . . . -88.4(4) ?
    C51 N5 C4 N6 . . . . 135.2(4) ?
    C6 N5 C4 N6 . . . . -36.8(4) ?
    C51 N5 C4 C1 . . . . -106.7(4) ?
    C6 N5 C4 C1 . . . . 81.4(4) ?
    N1 C1 C4 N6 . . . . 46.6(4) ?
    N2 C1 C4 N6 . . . . 160.0(3) ?
    N1 C1 C4 N5 . . . . -64.9(4) ?
    N2 C1 C4 N5 . . . . 48.5(4) ?
    C71 N7 C5 N6 . . . . -149.1(3) ?
    C71 N7 C5 C6 . . . . 97.3(4) ?
    C61 N6 C5 N7 . . . . 79.5(4) ?
    C4 N6 C5 N7 . . . . -128.0(3) ?
    C61 N6 C5 C6 . . . . -162.3(3) ?
    C4 N6 C5 C6 . . . . -9.8(4) ?
    C51 N5 C6 N4 . . . . 94.4(4) ?
    C4 N5 C6 N4 . . . . -93.4(4) ?
    C51 N5 C6 C5 . . . . -141.3(4) ?
    C4 N5 C6 C5 . . . . 30.9(4) ?
    C41 N4 C6 N5 . . . . -118.5(4) ?
    C3 N4 C6 N5 . . . . 38.9(5) ?
    C41 N4 C6 C5 . . . . 124.6(4) ?
    C3 N4 C6 C5 . . . . -78.0(4) ?
    N7 C5 C6 N5 . . . . 103.7(4) ?
    N6 C5 C6 N5 . . . . -12.5(4) ?
    N7 C5 C6 N4 . . . . -133.9(3) ?
    N6 C5 C6 N4 . . . . 109.9(4) ?
    C1 N1 C11 C12 . . . . 171.1(4) ?
    C3 N1 C11 C12 . . . . -18.2(6) ?
    C1 N1 C11 C16 . . . . -9.0(6) ?
    C3 N1 C11 C16 . . . . 161.6(4) ?
    C16 C11 C12 C13 . . . . 2.5(7) ?
    N1 C11 C12 C13 . . . . -177.6(4) ?
    C11 C12 C13 C14 . . . . 0.5(7) ?
    C12 C13 C14 C15 . . . . -2.5(7) ?
    C13 C14 C15 C16 . . . . 1.4(7) ?
    C14 C15 C16 C11 . . . . 1.6(7) ?
    C12 C11 C16 C15 . . . . -3.6(6) ?
    N1 C11 C16 C15 . . . . 176.5(4) ?
    C1 N2 C21 C26 . . . . -152.4(4) ?
    C2 N2 C21 C26 . . . . -4.5(6) ?
    C1 N2 C21 C22 . . . . 28.7(5) ?
    C2 N2 C21 C22 . . . . 176.6(4) ?
    C26 C21 C22 C23 . . . . 0.9(6) ?
    N2 C21 C22 C23 . . . . 179.9(4) ?
    C21 C22 C23 C24 . . . . -1.1(7) ?
    C22 C23 C24 C25 . . . . 1.4(7) ?
    C23 C24 C25 C26 . . . . -1.6(7) ?
    C24 C25 C26 C21 . . . . 1.5(7) ?
    N2 C21 C26 C25 . . . . 180.0(4) ?
    C22 C21 C26 C25 . . . . -1.1(6) ?
    C2 N3 C31 C32 . . . . 169.3(4) ?
    C2 N3 C31 C36 . . . . -10.7(7) ?
    N3 C31 C32 C33 . . . . -176.7(4) ?
    C36 C31 C32 C33 . . . . 3.3(7) ?
    C31 C32 C33 C34 . . . . -2.9(8) ?
    C32 C33 C34 C35 . . . . 0.7(7) ?
    C33 C34 C35 C36 . . . . 1.0(7) ?
    C34 C35 C36 C31 . . . . -0.4(7) ?
    N3 C31 C36 C35 . . . . 178.3(4) ?
    C32 C31 C36 C35 . . . . -1.7(6) ?
    C3 N4 C41 C42 . . . . -7.9(5) ?
    C6 N4 C41 C42 . . . . 148.8(4) ?
    C3 N4 C41 C46 . . . . 170.6(4) ?
    C6 N4 C41 C46 . . . . -32.7(5) ?
    C46 C41 C42 C43 . . . . -1.5(6) ?
    N4 C41 C42 C43 . . . . 177.0(4) ?
    C41 C42 C43 C44 . . . . 2.0(6) ?
    C42 C43 C44 C45 . . . . -1.4(7) ?
    C43 C44 C45 C46 . . . . 0.2(7) ?
    C44 C45 C46 C41 . . . . 0.2(6) ?
    C42 C41 C46 C45 . . . . 0.4(6) ?
    N4 C41 C46 C45 . . . . -178.1(4) ?
    C6 N5 C51 C52 . . . . 171.4(4) ?
    C4 N5 C51 C52 . . . . 0.6(6) ?
    C6 N5 C51 C56 . . . . -9.8(6) ?
    C4 N5 C51 C56 . . . . 179.4(4) ?
    N5 C51 C52 C53 . . . . 179.5(4) ?
    C56 C51 C52 C53 . . . . 0.6(6) ?
    C51 C52 C53 C54 . . . . 0.8(7) ?
    C52 C53 C54 C55 . . . . -1.2(7) ?
    C53 C54 C55 C56 . . . . 0.1(7) ?
    C54 C55 C56 C51 . . . . 1.4(7) ?
    C52 C51 C56 C55 . . . . -1.7(7) ?
    N5 C51 C56 C55 . . . . 179.5(4) ?
    C4 N6 C61 C62 . . . . -155.6(4) ?
    C5 N6 C61 C62 . . . . -6.6(6) ?
    C4 N6 C61 C66 . . . . 26.9(6) ?
    C5 N6 C61 C66 . . . . 175.9(4) ?
    C66 C61 C62 C63 . . . . -1.7(6) ?
    N6 C61 C62 C63 . . . . -179.3(4) ?
    C61 C62 C63 C64 . . . . 0.2(7) ?
    C62 C63 C64 C65 . . . . 0.7(7) ?
    C63 C64 C65 C66 . . . . 0.0(7) ?
    C64 C65 C66 C61 . . . . -1.6(7) ?
    C62 C61 C66 C65 . . . . 2.4(6) ?
    N6 C61 C66 C65 . . . . 180.0(4) ?
    C5 N7 C71 C72 . . . . -8.1(6) ?
    C5 N7 C71 C76 . . . . 174.7(4) ?
    N7 C71 C72 C73 . . . . 179.6(4) ?
    C76 C71 C72 C73 . . . . -3.1(6) ?
    C71 C72 C73 C74 . . . . 0.9(7) ?
    C72 C73 C74 C75 . . . . 2.0(7) ?
    C73 C74 C75 C76 . . . . -2.6(7) ?
    C74 C75 C76 C71 . . . . 0.3(7) ?
    N7 C71 C76 C75 . . . . 179.8(4) ?
    C72 C71 C76 C75 . . . . 2.5(6) ?
loop_
    _geom_hbond_atom_site_label_D
    _geom_hbond_atom_site_label_H
    _geom_hbond_atom_site_label_A
    _geom_hbond_site_symmetry_A
    _geom_hbond_distance_DH
    _geom_hbond_distance_HA
    _geom_hbond_distance_DA
    _geom_hbond_angle_DHA
    N3 H3 Cg 1_556 0.81 2.90 3.699(4) 169
data_global
_journal_date_recd_electronic     2009-08-25
_journal_date_accepted     2009-08-27
_journal_name_full     'Acta Crystallographica, Section E'
_journal_year     2009
_journal_volume     65
_journal_issue     10
_journal_page_first     o2337
_journal_page_last     o2337
_journal_paper_category     QO
_journal_coeditor_code     BX2238
_publ_contact_author_name     'Amir Taheri'
_publ_contact_author_address
;
Department of chemistry, Imam Hossein University, Tehran,Iran
;
_publ_contact_author_email     'amir.tahery1@gmail.com'
_publ_contact_author_fax     '+98 02177104930'
_publ_contact_author_phone     '+98 02177104930'
_publ_section_title
;\
<i>N</i>^4^,<i>N</i>^8^,3,6,9,10,11-Heptaphenyl-3,6,9,10,11-\
pentaazatricyclo[5.2.1.1^2,5^]undecane-4,8-diamine
;
loop_
    _publ_author_name
    _publ_author_footnote
    _publ_author_address
    'Taheri, Amir'
;
?
;
;
Department of Chemistry, Imam Hossein University, Tehran, Iran
;
    'Moosavi, Sayed Mojtaba' .
;
Department of Chemistry, Imam Hossein University, Tehran, Iran
;
