# Supplementary material for: N 4,N 8,3,6,9,10,11-Heptaphenyl-3,6,9,10,11-penta­azatricyclo­[5.2.1.12,5]undecane-4,8-diamine
Source: Acta Crystallogr Sect E Struct Rep Online. 2009 Sep 5;65(Pt 10):o2337. doi: 10.1107/S1600536809034436 (PMC2970415; doi:10.1107/S1600536809034436)
Supplement: Supplementary file 2 [file e-65-o2337-Isup2.hkl]

# 
# h,k,l, Fc-squared, Fo-squared, sigma(Fo-squared) and status flag 
# 
data_I
_shelx_title ' nx in P1' 
_shelx_refln_list_code          4 
_shelx_F_calc_maximum       95.58 
_exptl_crystal_F_000       380.00 
_reflns_d_resolution_high  0.7570 
 
loop_ 
 _symmetry_equiv_pos_as_xyz 
 'x, y, z' 
 
_cell_length_a     9.4889 
_cell_length_b     9.6252 
_cell_length_c    10.9669 
_cell_angle_alpha 113.924 
_cell_angle_beta   94.555 
_cell_angle_gamma  93.835 
 
_shelx_F_squared_multiplier     1.000 
 
loop_ 
 _refln_index_h 
 _refln_index_k 
 _refln_index_l 
 _refln_F_squared_calc 
 _refln_F_squared_meas 
 _refln_F_squared_sigma 
 _refln_observed_status 
   1   0   0     3617.17     3570.96     84.09 o 
   2   0   0      203.82      205.19      5.19 o 
   3   0   0      466.52      461.78     10.35 o 
   4   0   0       43.83       43.59      3.32 o 
   5   0   0      253.06      264.13      7.94 o 
   6   0   0      179.51      175.58      6.86 o 
   7   0   0       12.39        8.84      3.90 o 
   8   0   0      255.58      261.13     11.62 o 
   9   0   0       19.62       30.98      6.71 o 
  10   0   0      117.41      110.11      7.76 o 
  11   0   0       23.94        7.61      7.14 o 
  12   0   0       20.71       21.78     13.62 o 
 -12   1   0        0.44        1.87     12.52 o 
 -11   1   0       14.87       12.93      6.54 o 
 -10   1   0      100.37       97.78      8.94 o 
  -9   1   0        2.48       -2.96      4.81 o 
  -8   1   0       21.58       27.78      6.34 o 
  -7   1   0      227.11      205.34      7.88 o 
  -6   1   0      219.39      208.08      7.49 o 
  -5   1   0      212.48      209.00     11.42 o 
  -4   1   0       32.44       38.79      3.16 o 
  -3   1   0      411.94      395.28      9.07 o 
  -2   1   0      712.69      798.99     19.47 o 
  -1   1   0     1391.39     1568.95     25.71 o 
   0   1   0     2025.57     2115.12     40.91 o 
   1   1   0     2497.00     2195.39     60.40 o 
   2   1   0     3196.68     3236.65     81.24 o 
   3   1   0      186.18      185.63      6.48 o 
   4   1   0       26.80       33.07      3.76 o 
   5   1   0      539.01      559.22     17.09 o 
   6   1   0      218.81      219.47     11.37 o 
   7   1   0       55.60       59.45      5.22 o 
   8   1   0      186.37      183.64      8.20 o 
   9   1   0      264.74      263.70     10.46 o 
  10   1   0       21.12       29.89      5.91 o 
  11   1   0        5.64       -6.08      7.20 o 
  12   1   0        4.23        5.04     12.91 o 
 -12   2   0       14.78        6.93     13.65 o 
 -11   2   0        5.75       14.47      7.33 o 
 -10   2   0       36.34       39.46     12.81 o 
  -9   2   0      243.20      237.38     10.36 o 
  -8   2   0      238.42      259.76      9.83 o 
  -7   2   0       40.34       34.17      4.67 o 
  -6   2   0       24.97       28.26      4.12 o 
  -5   2   0      113.65      130.49      6.11 o 
  -4   2   0      526.97      603.43     16.59 o 
  -3   2   0       83.32       89.78      3.88 o 
  -2   2   0      236.96      280.14      6.93 o 
  -1   2   0      785.35      916.97     18.28 o 
   0   2   0      605.33      648.27     16.69 o 
   1   2   0      814.35      794.51     15.98 o 
   2   2   0      157.77      156.73      4.78 o 
   3   2   0      436.75      409.06      9.84 o 
   4   2   0      464.10      457.38     11.29 o 
   5   2   0        2.47       -0.12      3.89 o 
   6   2   0      106.94      124.55      6.34 o 
   7   2   0      120.50      103.98      9.08 o 
   8   2   0      126.27      126.93      7.56 o 
   9   2   0       45.17       49.50      6.25 o 
  10   2   0        4.61        9.23      7.38 o 
  11   2   0        3.62        8.33      7.53 o 
  12   2   0        2.58       10.02      8.05 o 
 -12   3   0       60.70       43.92     14.74 o 
 -11   3   0       52.11       54.19     15.07 o 
 -10   3   0      124.59      131.60      8.21 o 
  -9   3   0       23.68       19.09      5.31 o 
  -8   3   0      144.40      144.27      7.71 o 
  -7   3   0       12.51        8.96      4.12 o 
  -6   3   0       31.01       31.77      7.31 o 
  -5   3   0       81.11       91.16      5.47 o 
  -4   3   0      894.80     1029.10     21.89 o 
  -3   3   0      404.45      447.52     10.75 o 
  -2   3   0     1463.45     1548.54     30.71 o 
  -1   3   0      299.08      311.64      7.54 o 
   0   3   0      324.27      360.72     14.78 o 
   1   3   0      834.36      805.90     22.58 o 
   2   3   0      351.11      342.17      8.43 o 
   3   3   0      292.90      283.09      8.03 o 
   4   3   0       76.08       83.16      5.46 o 
   5   3   0      140.56      138.97     10.24 o 
   6   3   0       11.01        7.74      4.10 o 
   7   3   0        0.56       -2.57      6.96 o 
   8   3   0       46.27       53.25     11.46 o 
   9   3   0      126.00      123.20     13.81 o 
  10   3   0       18.05       15.74      7.59 o 
  11   3   0       40.91       55.41     19.74 o 
 -12   4   0        2.81       10.92     13.27 o 
 -11   4   0        5.99        0.67      9.05 o 
 -10   4   0       15.80        3.38      8.94 o 
  -9   4   0       94.60       96.31      7.60 o 
  -8   4   0      106.84      114.35      8.53 o 
  -7   4   0      524.38      507.28     14.19 o 
  -6   4   0       37.84       53.19      9.96 o 
  -5   4   0      403.01      458.04     12.36 o 
  -4   4   0      408.12      437.94     11.66 o 
  -3   4   0       45.28       62.66      4.94 o 
  -2   4   0      100.66      101.14      4.68 o 
  -1   4   0      352.62      339.29      8.50 o 
   0   4   0      104.53       97.89      3.87 o 
   1   4   0      129.13      145.48      7.13 o 
   2   4   0      252.85      240.70      8.37 o 
   3   4   0      205.18      217.74      7.54 o 
   4   4   0      260.41      281.10      8.88 o 
   5   4   0       17.56       17.97      4.20 o 
   6   4   0       18.54       13.51      5.81 o 
   7   4   0       38.50       33.25      5.71 o 
   8   4   0       20.75       18.71      5.73 o 
   9   4   0       39.86       39.56      6.41 o 
  10   4   0        8.37       19.58      7.55 o 
  11   4   0       19.24       36.68      8.84 o 
 -11   5   0        4.19       -2.11     10.42 o 
 -10   5   0        9.40       -5.52      7.64 o 
  -9   5   0       22.19       15.42      5.31 o 
  -8   5   0       40.50       48.19      6.00 o 
  -7   5   0       26.34       22.99      5.38 o 
  -6   5   0      344.88      340.80     10.97 o 
  -5   5   0      215.01      214.81      8.26 o 
  -4   5   0       17.40       25.06      3.99 o 
  -3   5   0       89.82      102.51      5.60 o 
  -2   5   0       51.70       57.21      4.92 o 
  -1   5   0      277.22      279.47     16.46 o 
   0   5   0      300.35      310.82      8.53 o 
   1   5   0        7.26       11.62      5.37 o 
   2   5   0      206.83      181.14      9.28 o 
   3   5   0      230.10      232.08      7.64 o 
   4   5   0       36.55       36.65      4.24 o 
   5   5   0       76.53       86.76      5.96 o 
   6   5   0      125.69      122.02      8.47 o 
   7   5   0      120.13      128.51      8.00 o 
   8   5   0       44.51       41.82      7.16 o 
   9   5   0        1.44        3.45      6.68 o 
  10   5   0       33.47       59.74      9.25 o 
 -11   6   0       10.82       14.98      9.61 o 
 -10   6   0        6.72        3.39      8.48 o 
  -9   6   0       77.40       86.86     11.14 o 
  -8   6   0       14.13        3.45      4.68 o 
  -7   6   0       14.51       11.13      5.57 o 
  -6   6   0       37.51       34.40      5.49 o 
  -5   6   0      131.41      135.82      7.24 o 
  -4   6   0        9.80        6.32      4.27 o 
  -3   6   0      216.39      209.95      7.90 o 
  -2   6   0       47.84       44.23      5.79 o 
  -1   6   0       77.66       79.13      4.62 o 
   0   6   0      114.51      113.40      5.98 o 
   1   6   0      175.98      178.04      9.42 o 
   2   6   0       13.75       10.42      6.84 o 
   3   6   0       68.79       64.41      6.25 o 
   4   6   0       63.14       63.42      7.49 o 
   5   6   0      286.75      300.51     10.23 o 
   6   6   0      130.91      127.78     14.22 o 
   7   6   0       63.95       71.68      6.31 o 
   8   6   0       17.71       27.18     13.53 o 
   9   6   0       14.74        9.52     10.91 o 
 -10   7   0       11.68       15.91     10.38 o 
  -9   7   0       38.25       38.60      9.64 o 
  -8   7   0       10.30       15.35      8.56 o 
  -7   7   0        0.07       -2.63      6.10 o 
  -6   7   0       55.53       55.21      7.17 o 
  -5   7   0       16.19       14.33      5.09 o 
  -4   7   0      281.23      306.44     10.39 o 
  -3   7   0       43.89       54.11      5.15 o 
  -2   7   0       40.21       33.35      4.74 o 
  -1   7   0       12.28        6.59      3.29 o 
   0   7   0       40.96       42.21      4.42 o 
   1   7   0       66.36       70.12      5.07 o 
   2   7   0       80.32       78.83      8.20 o 
   3   7   0       42.76       37.39      7.43 o 
   4   7   0      103.55       89.17      9.62 o 
   5   7   0       25.46       13.98      7.48 o 
   6   7   0       75.06       71.13     16.40 o 
   7   7   0       11.51       18.90      8.17 o 
   8   7   0        4.02       -0.82      9.48 o 
   9   7   0       12.99       27.64     12.43 o 
  -9   8   0        0.68      -15.31      7.77 o 
  -8   8   0       58.64       76.22     24.42 o 
  -7   8   0       35.87       27.95      7.77 o 
  -6   8   0       19.92       29.91      5.97 o 
  -5   8   0       76.94       79.34      6.90 o 
  -4   8   0      406.43      424.17     26.02 o 
  -3   8   0       12.20       12.17      8.91 o 
  -2   8   0       28.38       30.10      7.18 o 
  -1   8   0      102.68      104.75      9.35 o 
   0   8   0      220.68      212.58     12.25 o 
   1   8   0       68.89       68.82      8.67 o 
   2   8   0       19.94       23.46      7.82 o 
   3   8   0      162.45      161.08     11.79 o 
   4   8   0      218.46      195.84     12.71 o 
   5   8   0       33.44       27.66      8.79 o 
   6   8   0        2.67       -4.20      7.78 o 
   7   8   0        1.90       -7.25     17.69 o 
   8   8   0        4.81        7.18     11.53 o 
  -8   9   0       26.64       16.50     11.62 o 
  -7   9   0       32.25       20.05      8.41 o 
  -6   9   0       66.51       78.35      9.37 o 
  -5   9   0       18.43       31.33     12.03 o 
  -4   9   0       20.67       20.37      9.61 o 
  -3   9   0        7.88        8.40      7.05 o 
  -2   9   0       66.49       69.28     11.10 o 
  -1   9   0        3.25      -10.37      6.73 o 
   0   9   0       14.26        9.89      7.32 o 
   1   9   0      157.87      163.30     12.25 o 
   2   9   0       85.79       87.36     10.52 o 
   3   9   0        1.75       -3.44      7.98 o 
   4   9   0       51.50       60.40      9.82 o 
   5   9   0       11.88        3.44      7.70 o 
   6   9   0       10.11        4.69     15.31 o 
  -7  10   0        7.53       16.87     15.23 o 
  -6  10   0        8.63        7.91      8.00 o 
  -5  10   0       15.59       23.11     10.75 o 
  -4  10   0        6.40        7.52      7.41 o 
  -3  10   0       30.21       32.44      8.63 o 
  -2  10   0       13.35       16.95      7.87 o 
  -1  10   0       19.38       19.75      7.88 o 
   0  10   0       10.82       20.55      8.06 o 
   1  10   0       22.65        2.59      7.47 o 
   2  10   0      140.64      143.97     12.46 o 
   3  10   0       17.97        6.50      8.42 o 
   4  10   0       13.24       19.79      8.80 o 
   5  10   0        8.77        3.06      9.03 o 
  -5  11   0        2.67       15.87      8.19 o 
  -4  11   0        7.57       16.70      8.35 o 
  -3  11   0       25.83       19.38      8.41 o 
  -2  11   0        3.91       14.73      8.08 o 
  -1  11   0        1.15       -0.25      7.46 o 
   0  11   0        0.81        0.69      8.16 o 
   1  11   0       20.13       27.68      9.67 o 
   2  11   0       46.32       50.21     16.37 o 
  -3 -11   1        2.19       -5.27     21.75 o 
  -2 -11   1       18.78        2.72      7.99 o 
  -1 -11   1       17.51       21.91     13.60 o 
   0 -11   1        2.32       -6.34      6.99 o 
   1 -11   1        2.48       -3.80      7.76 o 
   2 -11   1        9.22       12.55      7.99 o 
   3 -11   1        1.31       18.53     17.38 o 
   4 -11   1        1.00        0.59      9.10 o 
   5 -11   1       29.16       27.70      8.47 o 
   6 -11   1       38.72       53.07      9.49 o 
  -5 -10   1       21.16       23.79      9.48 o 
  -4 -10   1       25.17        3.09      8.45 o 
  -3 -10   1       61.54       81.07     10.70 o 
  -2 -10   1       47.14       44.87     23.73 o 
  -1 -10   1        7.66        3.22     13.53 o 
   0 -10   1        7.40        3.99      7.53 o 
   1 -10   1       33.39       34.47      8.56 o 
   2 -10   1        2.40        2.47      7.30 o 
   3 -10   1        4.82        9.13      7.45 o 
   4 -10   1       32.41       47.64      8.91 o 
   5 -10   1       13.54       17.87      8.18 o 
   6 -10   1       43.82       50.88      9.19 o 
   7 -10   1       94.54      118.99     13.91 o 
  -7  -9   1        5.62       -0.58      8.08 o 
  -6  -9   1       13.45       16.96     17.16 o 
  -5  -9   1       10.01       19.25      8.98 o 
  -4  -9   1       43.41       33.03      8.85 o 
  -3  -9   1      130.69      117.85     11.26 o 
  -2  -9   1       58.44       72.78     11.81 o 
  -1  -9   1      132.80      126.62     11.16 o 
   1  -9   1       50.30       55.54      8.49 o 
   2  -9   1       41.45       35.60     10.81 o 
   3  -9   1       36.87       36.29      8.34 o 
   4  -9   1      202.09      220.18     13.35 o 
   5  -9   1        7.59       -6.36      8.61 o 
   6  -9   1       56.45       64.85      9.17 o 
   7  -9   1       80.82       92.83     12.45 o 
   8  -9   1       28.54       37.84      9.07 o 
   9  -9   1        4.03       -1.25      8.16 o 
  -8  -8   1        4.62       -2.97      7.81 o 
  -7  -8   1       17.97       10.44      8.46 o 
  -6  -8   1      147.50      167.38     12.80 o 
  -5  -8   1       17.24       13.16      7.99 o 
  -4  -8   1       31.11       26.78      8.05 o 
  -3  -8   1      174.21      173.53     12.06 o 
  -2  -8   1       49.92       51.98      8.37 o 
  -1  -8   1       88.75       82.48      8.69 o 
   0  -8   1       74.36       66.63      7.93 o 
   1  -8   1       37.35       29.22      6.79 o 
   2  -8   1      226.69      222.46     12.10 o 
   3  -8   1       44.25       42.31      5.40 o 
   4  -8   1      252.87      283.39     12.25 o 
   5  -8   1       35.82       39.97      6.19 o 
   6  -8   1       49.06       55.25      6.68 o 
   7  -8   1       16.62       21.36      6.08 o 
   8  -8   1        7.09       15.43      5.47 o 
   9  -8   1        3.09       -1.31      7.89 o 
  10  -8   1        6.16        3.00      8.54 o 
  -9  -7   1       12.03        0.02      9.29 o 
  -8  -7   1        5.73       14.61      7.94 o 
  -7  -7   1       49.86       47.10     12.31 o 
  -6  -7   1        0.12       -7.46      9.99 o 
  -5  -7   1       78.24       71.52      9.29 o 
  -4  -7   1        8.54       18.39      6.93 o 
  -3  -7   1       23.51       18.25      6.16 o 
  -2  -7   1       27.75       22.66      6.13 o 
  -1  -7   1      140.70      150.99     10.41 o 
   0  -7   1        6.00        0.87      6.17 o 
   1  -7   1       47.88       50.79      3.83 o 
   2  -7   1      102.95      120.50      6.05 o 
   3  -7   1      329.03      345.15     12.87 o 
   4  -7   1       51.05       48.21      5.54 o 
   5  -7   1      167.56      203.70      9.06 o 
   6  -7   1      121.00      132.04      8.13 o 
   7  -7   1        4.90        1.52      5.40 o 
   8  -7   1       13.05       21.29      5.81 o 
   9  -7   1       10.01       21.46      8.84 o 
  10  -7   1        6.19        4.50      8.45 o 
  -9  -6   1        7.88       15.55      8.23 o 
  -8  -6   1       73.60       75.59      9.42 o 
  -7  -6   1       72.99       74.51     10.82 o 
  -6  -6   1       10.10        1.94      4.03 o 
  -5  -6   1        1.20       -1.51      3.57 o 
  -4  -6   1       12.17       12.27      5.88 o 
  -3  -6   1       51.69       54.46      4.81 o 
  -2  -6   1      124.06      112.28     24.51 o 
  -1  -6   1      123.20      136.20      8.49 o 
   0  -6   1       50.07       51.96      6.08 o 
   1  -6   1       51.11       52.45      3.81 o 
   2  -6   1      158.88      158.09      7.22 o 
   3  -6   1      152.33      168.26      7.07 o 
   4  -6   1       35.92       39.45      6.77 o 
   5  -6   1      300.66      295.13     10.15 o 
   6  -6   1       45.01       52.82      6.62 o 
   7  -6   1       50.54       55.92      6.60 o 
   8  -6   1       95.00       81.45      7.44 o 
   9  -6   1       34.99       35.03      6.06 o 
  10  -6   1        1.79       10.21      8.04 o 
  11  -6   1        0.63       -1.59      7.93 o 
 -10  -5   1       45.80       58.15      8.87 o 
  -9  -5   1        8.64       22.91      5.98 o 
  -8  -5   1        1.98        7.37      5.34 o 
  -7  -5   1       75.72       86.73      7.06 o 
  -6  -5   1       60.92       59.97      5.77 o 
  -5  -5   1       44.83       57.11      8.07 o 
  -4  -5   1       36.49       41.62      8.29 o 
  -3  -5   1        5.48        5.27      2.99 o 
  -2  -5   1      118.32      117.12      4.85 o 
  -1  -5   1      463.03      486.31     15.95 o 
   0  -5   1        5.98        5.27      4.47 o 
   1  -5   1      446.58      456.88     11.06 o 
   2  -5   1       45.54       51.46      4.36 o 
   3  -5   1      157.10      173.59      7.10 o 
   4  -5   1       18.81       26.39      4.14 o 
   5  -5   1      162.88      166.56      8.84 o 
   6  -5   1      333.48      342.70     11.13 o 
   7  -5   1       56.35       54.32      7.27 o 
   8  -5   1       83.02       84.33      7.24 o 
   9  -5   1        7.18       12.55      5.77 o 
  10  -5   1       12.72        3.20      8.69 o 
  11  -5   1       11.23        9.33     13.29 o 
 -11  -4   1       12.98       12.71      7.77 o 
 -10  -4   1        4.82       12.76      5.78 o 
  -9  -4   1       39.95       30.99      7.56 o 
  -8  -4   1        9.99       12.77      5.99 o 
  -7  -4   1      110.05      115.06      7.30 o 
  -6  -4   1        4.58        4.40      4.29 o 
  -5  -4   1       57.58       57.83      4.97 o 
  -4  -4   1      207.37      220.26      7.74 o 
  -3  -4   1       60.08       54.46      6.99 o 
  -2  -4   1       57.74       63.46      3.50 o 
  -1  -4   1      298.67      277.34      9.79 o 
   0  -4   1      225.90      196.74      7.92 o 
   1  -4   1      448.35      484.91     12.95 o 
   2  -4   1      540.24      606.61     13.64 o 
   3  -4   1      508.30      585.33     16.97 o 
   4  -4   1      365.99      418.24     14.00 o 
   5  -4   1      332.66      366.23     10.73 o 
   6  -4   1      133.04      147.38      7.12 o 
   7  -4   1      338.43      359.04     12.63 o 
   8  -4   1       77.19       68.70      6.63 o 
   9  -4   1        2.15       -1.34      5.27 o 
  10  -4   1        3.27       -4.25      6.81 o 
  11  -4   1        7.08       -0.84     11.75 o 
  12  -4   1       18.05       18.28     13.86 o 
 -11  -3   1        3.50        9.91      7.58 o 
 -10  -3   1       15.26       18.07      8.39 o 
  -9  -3   1       28.60       22.63      5.93 o 
  -8  -3   1       76.20       74.40      8.34 o 
  -7  -3   1       57.22       55.59      5.65 o 
  -6  -3   1       44.81       47.57      5.06 o 
  -5  -3   1      205.61      206.51     11.25 o 
  -4  -3   1       13.62       24.49      3.96 o 
  -3  -3   1      422.65      399.26      9.90 o 
  -2  -3   1      782.93      708.86     21.00 o 
  -1  -3   1      559.74      546.77     10.08 o 
   0  -3   1      200.88      196.73      7.04 o 
   1  -3   1      146.51      147.30      4.59 o 
   2  -3   1      349.78      380.58      9.10 o 
   3  -3   1      550.25      599.14     15.74 o 
   4  -3   1     1078.92     1253.62     26.01 o 
   5  -3   1       53.02       56.46      4.86 o 
   6  -3   1      141.41      138.01      6.61 o 
   7  -3   1       14.51       14.48      5.29 o 
   8  -3   1      285.13      282.02     10.31 o 
   9  -3   1      426.80      413.90     13.39 o 
  10  -3   1       28.70       33.40      6.25 o 
  11  -3   1       13.73       11.54      6.48 o 
  12  -3   1        8.04       23.11     13.95 o 
 -12  -2   1       31.27       47.55     14.81 o 
 -11  -2   1        1.30        6.82      7.38 o 
 -10  -2   1       60.16       69.00     14.90 o 
  -9  -2   1       89.41       80.96      7.07 o 
  -8  -2   1       62.28       61.71      6.15 o 
  -7  -2   1       98.61      105.26      8.23 o 
  -6  -2   1      118.18      124.00      6.25 o 
  -5  -2   1        1.34       -5.50      3.98 o 
  -4  -2   1       38.95       42.19      3.74 o 
  -3  -2   1        1.72        5.86      4.18 o 
  -2  -2   1     1449.20     1403.74     27.61 o 
  -1  -2   1     5693.76     5414.85     87.63 o 
   0  -2   1     2826.79     2786.23     65.54 o 
   1  -2   1     1076.88     1236.15     27.04 o 
   2  -2   1      443.34      488.91     10.72 o 
   3  -2   1     1728.32     1774.69     34.91 o 
   4  -2   1        4.48        5.42      2.59 o 
   5  -2   1      204.71      199.45      7.21 o 
   6  -2   1        2.59        3.39      3.36 o 
   7  -2   1       67.35       68.26      5.33 o 
   8  -2   1      130.42      131.26      7.23 o 
   9  -2   1      222.57      218.66      9.47 o 
  10  -2   1      108.97      122.16      8.07 o 
  11  -2   1      124.42      110.76     10.60 o 
  12  -2   1       24.28       22.79     13.93 o 
 -12  -1   1        9.95       -0.75     12.77 o 
 -11  -1   1       21.38       26.08      5.66 o 
 -10  -1   1       92.88       98.14      7.74 o 
  -9  -1   1       13.48        5.76      8.72 o 
  -8  -1   1      177.99      169.60      7.84 o 
  -7  -1   1      139.03      132.49      6.73 o 
  -6  -1   1      165.53      163.42      6.86 o 
  -5  -1   1      297.47      324.95     15.22 o 
  -4  -1   1      366.85      394.99      9.73 o 
  -3  -1   1     1172.49     1139.46     22.93 o 
  -2  -1   1     1013.24     1040.70     26.83 o 
  -1  -1   1      254.18      268.87      6.43 o 
   0  -1   1      968.66      962.26     14.50 o 
   1  -1   1      571.04      599.85     12.09 o 
   2  -1   1     4707.52     5049.08     94.95 o 
   3  -1   1     1021.15      992.35     20.17 o 
   4  -1   1       54.51       54.23      3.47 o 
   5  -1   1       83.23       91.61      4.98 o 
   6  -1   1       82.74       85.69      7.55 o 
   7  -1   1        6.39        3.00      3.52 o 
   8  -1   1      934.43      910.23     21.49 o 
   9  -1   1       88.70       72.67      6.50 o 
  10  -1   1       37.18       26.41      7.65 o 
  11  -1   1       34.44       30.91      8.38 o 
  12  -1   1        0.61        9.27     12.94 o 
 -12   0   1        7.82        4.91     12.41 o 
 -11   0   1        2.24      -10.55      6.84 o 
 -10   0   1       56.48       54.11      6.13 o 
  -9   0   1      269.25      274.13     10.39 o 
  -8   0   1       32.63       30.15      4.91 o 
  -7   0   1       60.50       65.67      5.12 o 
  -6   0   1       86.29       89.86      5.18 o 
  -5   0   1       25.49       32.82      3.67 o 
  -4   0   1      354.17      379.88      9.29 o 
  -3   0   1      914.24      975.40     19.71 o 
  -2   0   1     2184.99     2263.88     43.12 o 
  -1   0   1      552.14      584.88     15.97 o 
   0   0   1     1589.38     1431.75     32.99 o 
   1   0   1      659.35      591.50     15.99 o 
   2   0   1     1861.88     1826.82     30.76 o 
   3   0   1      303.25      317.52      7.69 o 
   4   0   1       39.65       41.57      3.15 o 
   5   0   1       19.99       21.10      3.63 o 
   6   0   1      114.78      148.30     13.13 o 
   7   0   1      422.49      403.32     12.19 o 
   8   0   1       19.33       13.11      4.41 o 
   9   0   1      104.44      112.06      7.30 o 
  10   0   1       31.03       22.22     10.39 o 
  11   0   1       31.03       31.86     14.04 o 
  12   0   1       18.61       35.83      9.12 o 
 -12   1   1       31.57       23.76     13.44 o 
 -11   1   1       21.45       19.68      7.95 o 
 -10   1   1      221.65      234.27     10.05 o 
  -9   1   1      312.59      286.15     10.60 o 
  -8   1   1       16.99       10.91      5.12 o 
  -7   1   1       57.31       51.64      4.79 o 
  -6   1   1       15.11       19.04      3.59 o 
  -5   1   1       55.07       58.42      4.19 o 
  -4   1   1      664.92      700.05     17.96 o 
  -3   1   1      246.12      241.84      6.23 o 
  -2   1   1      163.59      190.00      4.07 o 
  -1   1   1     6836.80     6773.86    150.32 o 
   1   1   1     3390.48     3219.10     60.93 o 
   2   1   1     1961.89     1890.19     36.59 o 
   3   1   1      948.66      939.46     24.78 o 
   4   1   1      126.01      137.71      5.42 o 
   5   1   1      103.55      104.46      5.61 o 
   6   1   1      201.47      211.81      7.63 o 
   7   1   1       11.25       10.69      3.88 o 
   8   1   1       16.48       13.15      4.45 o 
   9   1   1       20.56       20.47      5.18 o 
  10   1   1       35.37       23.93      7.79 o 
  11   1   1        8.84       12.43      8.06 o 
  12   1   1        3.12        7.92      8.25 o 
 -12   2   1       22.83        9.86     13.94 o 
 -11   2   1       48.92       38.99      8.73 o 
 -10   2   1       30.84       22.08      8.49 o 
  -9   2   1       58.68       66.93      6.91 o 
  -8   2   1      725.64      729.86     18.27 o 
  -7   2   1       58.53       71.71      8.19 o 
  -6   2   1       94.78      104.99      5.62 o 
  -5   2   1      103.79      114.74      5.98 o 
  -4   2   1      366.12      399.64      9.93 o 
  -3   2   1        2.45        4.91      2.05 o 
  -2   2   1      565.77      612.20     13.03 o 
  -1   2   1      783.67      747.18     15.29 o 
   0   2   1       90.75       92.50      4.43 o 
   1   2   1      353.59      337.73     11.95 o 
   2   2   1      166.35      155.98      5.03 o 
   3   2   1        8.71       13.14      2.76 o 
   4   2   1      370.20      357.28      9.76 o 
   5   2   1       96.46      106.41      5.68 o 
   6   2   1        3.14        3.05      4.37 o 
   7   2   1      164.09      161.42      7.41 o 
   8   2   1       39.18       42.87      5.54 o 
   9   2   1       64.60       81.42     19.90 o 
  10   2   1       32.19       32.28      8.28 o 
  11   2   1       23.01       12.63      7.98 o 
 -12   3   1        6.02        6.39      8.65 o 
 -11   3   1        1.90        9.77      8.48 o 
 -10   3   1       36.68       43.67     13.70 o 
  -9   3   1      150.90      147.00      7.90 o 
  -8   3   1       10.56        5.98      4.11 o 
  -7   3   1      423.83      408.40     12.01 o 
  -6   3   1      375.36      372.94     10.74 o 
  -5   3   1      137.86      158.45      8.70 o 
  -4   3   1      223.28      255.15      9.17 o 
  -3   3   1      117.67      119.36      5.33 o 
  -2   3   1      478.84      523.11     11.84 o 
  -1   3   1        7.84        9.07      2.20 o 
   0   3   1      143.48      163.33      6.78 o 
   1   3   1      275.62      256.62      8.96 o 
   2   3   1      271.89      257.39      9.63 o 
   3   3   1      143.35      134.64      5.68 o 
   4   3   1       76.10       82.59      5.11 o 
   5   3   1       27.80       33.48      4.32 o 
   6   3   1       92.78       97.18      6.14 o 
   7   3   1       27.87       27.17      5.14 o 
   8   3   1        7.56       13.29      5.34 o 
   9   3   1       16.75       17.29      7.62 o 
  10   3   1       80.56       84.58      9.90 o 
  11   3   1        0.42       -7.84      6.92 o 
 -12   4   1        9.74        9.99      9.06 o 
 -11   4   1       24.23       24.41      9.81 o 
 -10   4   1       32.67       30.23      9.30 o 
  -9   4   1       32.67       41.73     10.14 o 
  -8   4   1      318.23      298.81     14.47 o 
  -7   4   1      136.67      133.59      7.10 o 
  -6   4   1       16.71       20.28      4.12 o 
  -5   4   1       54.32       54.45      4.63 o 
  -4   4   1      159.17      156.31      9.24 o 
  -3   4   1      137.17      149.14      6.52 o 
  -2   4   1      114.35      108.44      6.15 o 
  -1   4   1      342.28      367.59      9.33 o 
   0   4   1     1021.05     1087.84     39.72 o 
   1   4   1      169.19      159.39      7.94 o 
   2   4   1       36.66       38.35      4.11 o 
   3   4   1      132.38      133.76      5.91 o 
   4   4   1       64.97       71.83      7.62 o 
   5   4   1       62.96       60.82      5.27 o 
   6   4   1       34.08       37.01      5.18 o 
   7   4   1        4.94        3.52      4.84 o 
   8   4   1      109.76      121.20      9.55 o 
   9   4   1        4.27        8.64      7.32 o 
  10   4   1       10.14       16.45      7.81 o 
 -11   5   1        9.08       -9.68      8.64 o 
 -10   5   1       16.57        4.95      8.59 o 
  -9   5   1       39.44       37.92      9.47 o 
  -8   5   1      132.51      133.86     11.54 o 
  -7   5   1      145.90      138.22      8.65 o 
  -6   5   1        1.66       -1.12      4.07 o 
  -5   5   1      174.78      186.79      7.80 o 
  -4   5   1       23.90       23.20      3.96 o 
  -3   5   1       39.08       38.08      5.74 o 
  -2   5   1      304.94      311.02      9.07 o 
  -1   5   1      204.20      204.12     11.84 o 
   0   5   1       51.31       57.14      7.50 o 
   1   5   1       10.43       10.83      4.66 o 
   2   5   1       24.44       23.33      5.04 o 
   3   5   1      160.91      163.03      6.66 o 
   4   5   1       21.76       20.68      3.98 o 
   5   5   1      127.07      128.49      7.08 o 
   6   5   1       34.63       25.53      5.35 o 
   7   5   1       60.52       59.18      6.64 o 
   8   5   1       56.94       63.51      8.29 o 
   9   5   1        9.92       26.03     10.33 o 
  10   5   1       48.34       64.73      9.68 o 
 -11   6   1       31.52       18.31     10.05 o 
 -10   6   1        5.54        9.86      9.04 o 
  -9   6   1       12.86        8.87     12.10 o 
  -8   6   1        6.23       -0.55     10.17 o 
  -7   6   1        1.85        2.18      3.93 o 
  -6   6   1       33.08       27.01      5.31 o 
  -5   6   1      184.75      199.83      8.61 o 
  -4   6   1      226.15      232.35      8.58 o 
  -3   6   1       44.79       48.25      7.14 o 
  -2   6   1       90.49      101.36      5.48 o 
  -1   6   1       17.96       25.67      5.80 o 
   0   6   1       65.42       69.34      4.45 o 
   1   6   1       11.33       13.21      5.17 o 
   2   6   1       64.01       69.15      7.33 o 
   3   6   1        6.93       -2.44      8.10 o 
   4   6   1      219.18      211.15      8.29 o 
   5   6   1       58.17       56.31      5.54 o 
   6   6   1      100.93       98.99      9.65 o 
   7   6   1       26.43       24.28      5.33 o 
   8   6   1        7.90       12.46      8.81 o 
 -10   7   1        1.78        7.01      9.38 o 
  -9   7   1       11.95       13.64      9.15 o 
  -8   7   1        2.59       -2.86     13.99 o 
  -7   7   1        2.88       12.19     15.88 o 
  -6   7   1       28.48       35.42      7.47 o 
  -5   7   1      185.46      206.66      9.25 o 
  -4   7   1       71.67       63.94      6.74 o 
  -3   7   1      434.59      428.32     12.59 o 
  -2   7   1      116.29      122.58     10.05 o 
  -1   7   1       86.20       85.92      7.03 o 
   0   7   1       72.24       75.27      5.63 o 
   1   7   1       80.94       80.71      5.08 o 
   2   7   1       18.38       17.05      6.74 o 
   3   7   1       13.02       20.15      7.25 o 
   4   7   1       93.70       97.79     12.81 o 
   5   7   1       80.49       90.31     11.33 o 
   6   7   1        1.42       -3.51      8.17 o 
   7   7   1       12.04       -7.36      9.31 o 
   8   7   1        6.99       -0.06     10.28 o 
  -9   8   1        6.66       -2.65      9.28 o 
  -8   8   1        5.33       -4.41      8.24 o 
  -7   8   1        9.36        2.48      7.82 o 
  -6   8   1        1.01       -6.97      4.07 o 
  -5   8   1      183.55      189.50      9.46 o 
  -4   8   1       64.50       67.48     14.97 o 
  -3   8   1        5.27       -5.53      4.38 o 
  -2   8   1      102.14       87.98     12.20 o 
  -1   8   1       43.04       45.41     12.04 o 
   0   8   1       53.76       44.03      8.07 o 
   1   8   1       49.98       59.29      8.89 o 
   2   8   1       20.36       20.03      7.70 o 
   3   8   1       12.34       11.86      7.60 o 
   4   8   1        7.81        6.80      7.75 o 
   5   8   1       19.02       10.23      7.85 o 
   6   8   1       60.30       58.56     10.21 o 
   7   8   1        0.85        0.58      7.95 o 
  -8   9   1       63.97       46.74     10.94 o 
  -7   9   1        6.41       12.70     13.01 o 
  -6   9   1       18.18       -0.69     12.69 o 
  -5   9   1        8.61        9.33      7.44 o 
  -4   9   1        9.33        8.65      7.34 o 
  -3   9   1       10.74       16.13      7.60 o 
  -2   9   1        0.66       -3.65      6.59 o 
  -1   9   1        2.81        8.22      7.20 o 
   0   9   1       21.08       19.13      7.97 o 
   1   9   1       23.08        4.92      7.49 o 
   2   9   1       74.92       79.62     10.43 o 
   3   9   1       27.52       25.04      8.75 o 
   4   9   1       20.65       25.98     13.24 o 
   5   9   1       18.23       25.41      9.28 o 
   6   9   1        6.34        2.67     12.17 o 
  -6  10   1        7.19       15.91     14.90 o 
  -5  10   1        4.21       19.61      8.78 o 
  -4  10   1        1.15       18.24     15.93 o 
  -3  10   1       39.94       27.70     15.70 o 
  -2  10   1       11.26        8.82      7.67 o 
  -1  10   1       10.11       15.06      7.85 o 
   0  10   1        3.42       10.77      7.97 o 
   1  10   1        0.01        1.88      7.83 o 
   2  10   1        7.38        3.50     15.97 o 
   3  10   1       11.59        4.42      8.62 o 
   4  10   1       20.95       20.32     15.86 o 
  -3  11   1        3.29        7.02     11.53 o 
  -2  11   1        4.98        7.42     10.66 o 
  -1  11   1        9.06       20.63      8.99 o 
   0  11   1        5.79        5.36      8.71 o 
   1  11   1       18.28       13.79     12.41 o 
  -1 -12   2        1.76       -1.71      8.82 o 
   0 -12   2        8.21       -2.78      8.33 o 
   1 -12   2       13.08       24.89      9.49 o 
   2 -12   2        1.91        2.08      8.33 o 
   3 -12   2        8.71       -0.92      8.04 o 
  -4 -11   2        7.09       -5.57     11.53 o 
  -3 -11   2        8.39        9.27      8.70 o 
  -2 -11   2       19.36       19.37     14.64 o 
  -1 -11   2       20.42        8.14      8.40 o 
   0 -11   2        3.99       -9.67      7.42 o 
   1 -11   2       20.50       27.93      8.68 o 
   2 -11   2        0.41        5.72      7.70 o 
   3 -11   2        7.87        4.73     12.41 o 
   4 -11   2        2.49        8.85     14.92 o 
   5 -11   2       20.03       23.97      8.54 o 
   6 -11   2      122.24      124.75     18.49 o 
  -6 -10   2       82.31       68.86     11.58 o 
  -5 -10   2       24.42       14.97      8.53 o 
  -4 -10   2       34.38       33.51      9.62 o 
  -3 -10   2        0.11       -1.78      7.67 o 
  -2 -10   2       12.19       12.11      8.28 o 
  -1 -10   2       77.38       65.64     10.01 o 
   0 -10   2        6.91       13.51      8.09 o 
   1 -10   2        2.37       -7.14      7.30 o 
   2 -10   2      105.20      100.59     10.58 o 
   3 -10   2       62.18       65.30     14.61 o 
   4 -10   2        0.31      -10.03      6.76 o 
   5 -10   2       48.55       64.06      9.33 o 
   6 -10   2        7.68       22.55      8.48 o 
   7 -10   2       39.52       45.41     10.70 o 
   8 -10   2       24.63       39.02      9.02 o 
  -7  -9   2        6.89        3.20     15.76 o 
  -6  -9   2      104.64      113.32     11.91 o 
  -5  -9   2        1.44       -5.01      7.78 o 
  -4  -9   2       15.89        9.15      7.97 o 
  -3  -9   2       49.58       68.47      9.93 o 
  -2  -9   2      133.62      140.99     13.08 o 
  -1  -9   2       33.51       22.51      7.88 o 
   0  -9   2       23.33       14.47     11.85 o 
   1  -9   2       27.63       25.34      7.52 o 
   2  -9   2      196.22      198.81     23.47 o 
   3  -9   2      154.40      132.37     10.79 o 
   4  -9   2       15.77       12.75      7.24 o 
   5  -9   2       34.18       46.26     13.50 o 
   6  -9   2       22.25        8.29      9.35 o 
   7  -9   2       21.57       33.01      7.63 o 
   8  -9   2       33.43       37.70      9.98 o 
   9  -9   2        1.30       11.53     11.49 o 
  -8  -8   2       30.65       24.13     19.42 o 
  -7  -8   2       37.16       50.39      9.69 o 
  -6  -8   2       43.34       49.90      9.37 o 
  -5  -8   2        2.89       10.60      7.66 o 
  -4  -8   2        4.05        4.06      7.36 o 
  -3  -8   2       31.04       21.94     10.07 o 
  -2  -8   2      180.77      178.06     12.76 o 
  -1  -8   2       18.80       18.23      6.26 o 
   0  -8   2       56.31       65.34      7.89 o 
   1  -8   2      165.74      162.81     10.23 o 
   2  -8   2       24.46       17.08      6.15 o 
   3  -8   2      508.29      532.78     27.72 o 
   4  -8   2      371.14      387.43     12.17 o 
   5  -8   2       44.15       51.71      7.02 o 
   6  -8   2       47.33       46.06      6.44 o 
   7  -8   2       27.52       37.99      6.47 o 
   8  -8   2        6.51        2.00      5.78 o 
   9  -8   2        0.04        1.36      6.33 o 
  10  -8   2        4.42       12.56      8.42 o 
  -9  -7   2       30.84       49.88     14.05 o 
  -8  -7   2       30.85       32.01      8.75 o 
  -7  -7   2       36.48       41.95      8.35 o 
  -6  -7   2        7.48        4.77      7.34 o 
  -5  -7   2       17.74       11.92      9.14 o 
  -4  -7   2       50.53       41.84      7.56 o 
  -3  -7   2       66.33       56.81      7.14 o 
  -2  -7   2      156.03      160.61     10.45 o 
  -1  -7   2        9.65        8.54      5.32 o 
   0  -7   2        0.83        2.76      5.09 o 
   1  -7   2       10.82       12.16      5.05 o 
   2  -7   2       27.15       27.13      3.55 o 
   3  -7   2       85.36       93.69      5.82 o 
   4  -7   2       57.73       57.33      6.23 o 
   5  -7   2      144.23      142.65      7.61 o 
   6  -7   2       91.79       92.78      7.29 o 
   7  -7   2       45.69       49.63      6.59 o 
   8  -7   2       20.01       13.92      5.88 o 
   9  -7   2        3.55       -9.83      5.47 o 
  10  -7   2       73.63       83.03     10.43 o 
 -10  -6   2       80.06      102.72     10.87 o 
  -9  -6   2       16.86       28.85      7.43 o 
  -8  -6   2        7.60       11.30      8.12 o 
  -7  -6   2       17.81       20.84      4.93 o 
  -6  -6   2        2.90       -1.43      4.04 o 
  -5  -6   2       37.13       44.20      4.90 o 
  -4  -6   2      101.35      107.27     11.73 o 
  -3  -6   2       34.79       38.74      3.18 o 
  -2  -6   2      311.50      309.97     12.41 o 
  -1  -6   2       10.60        7.18      4.55 o 
   0  -6   2       48.82       44.52      6.07 o 
   1  -6   2      174.32      168.03      9.28 o 
   2  -6   2       65.10       77.04      5.56 o 
   3  -6   2       20.53       21.12      4.34 o 
   4  -6   2      155.83      166.61      7.45 o 
   5  -6   2      182.75      187.24      8.24 o 
   6  -6   2       98.81      102.81      7.01 o 
   7  -6   2      112.00      100.47     10.13 o 
   8  -6   2        4.87        2.06      5.48 o 
   9  -6   2       17.61       23.68      6.18 o 
  10  -6   2       22.10       14.29      5.71 o 
  11  -6   2        6.91        1.32     12.16 o 
 -11  -5   2       13.39       20.59     13.13 o 
 -10  -5   2        0.62       15.29      7.91 o 
  -9  -5   2       61.86       74.19      7.32 o 
  -8  -5   2      196.89      201.00      9.78 o 
  -7  -5   2      159.65      160.47      8.65 o 
  -6  -5   2       47.66       46.24      8.17 o 
  -5  -5   2       17.37       16.73      4.22 o 
  -4  -5   2      108.08      113.35      7.68 o 
  -3  -5   2      176.53      175.14      7.72 o 
  -2  -5   2       72.23       75.37      7.21 o 
  -1  -5   2       81.69       68.40      6.00 o 
   0  -5   2       87.54       98.27      6.63 o 
   1  -5   2       15.72        9.46      4.09 o 
   2  -5   2      474.93      517.49     12.56 o 
   3  -5   2      455.37      512.06     12.98 o 
   4  -5   2       58.61       71.46      5.20 o 
   5  -5   2       59.20       57.67      5.02 o 
   6  -5   2       37.47       42.21      5.19 o 
   7  -5   2       16.60       10.39      5.05 o 
   8  -5   2       41.62       55.99      6.62 o 
   9  -5   2       11.62       12.82      5.64 o 
  10  -5   2       13.59       19.60      7.51 o 
  11  -5   2        0.52       -1.98     12.89 o 
 -11  -4   2        3.70       13.50      7.64 o 
 -10  -4   2        3.02       17.22      6.08 o 
  -9  -4   2        2.16        6.48      5.55 o 
  -8  -4   2      118.95      111.68      7.69 o 
  -7  -4   2        7.46       16.03      6.68 o 
  -6  -4   2      125.57      121.97      6.86 o 
  -5  -4   2      149.46      154.67      6.87 o 
  -4  -4   2      203.89      208.53      7.79 o 
  -3  -4   2      662.39      652.62     27.84 o 
  -2  -4   2       72.63       78.91      6.19 o 
  -1  -4   2       91.61      100.39      6.65 o 
   0  -4   2      489.86      447.26     13.58 o 
   1  -4   2       72.88       69.24      3.40 o 
   2  -4   2      126.88      134.72      5.07 o 
   3  -4   2       93.67      108.79      5.09 o 
   4  -4   2       94.56      118.27      6.27 o 
   5  -4   2       20.25       19.97      4.64 o 
   6  -4   2      121.07      129.97      6.70 o 
   7  -4   2       61.55       56.51      5.56 o 
   8  -4   2       86.87       84.04      6.81 o 
   9  -4   2       56.78       69.48      9.13 o 
  10  -4   2       31.69       27.03      8.21 o 
  11  -4   2      102.62       89.40     12.10 o 
  12  -4   2       97.12       71.10     16.16 o 
 -11  -3   2       31.06       26.54      6.03 o 
 -10  -3   2        3.39        7.61      5.80 o 
  -9  -3   2       50.68       57.00      6.61 o 
  -8  -3   2       51.07       46.85      6.07 o 
  -7  -3   2      103.89      112.29      6.84 o 
  -6  -3   2       28.14       25.76      4.47 o 
  -5  -3   2      211.15      222.01     14.88 o 
  -4  -3   2       55.28       58.43      4.62 o 
  -3  -3   2      337.12      342.43      8.85 o 
  -2  -3   2     1008.79      949.64     23.96 o 
  -1  -3   2      755.69      754.60     15.55 o 
   0  -3   2      329.76      319.68     13.56 o 
   1  -3   2      275.03      248.98      6.39 o 
   2  -3   2      389.93      446.87     12.55 o 
   3  -3   2      425.50      514.52     12.03 o 
   4  -3   2      906.02     1015.03     21.64 o 
   5  -3   2      236.92      238.09      8.12 o 
   6  -3   2      108.63      116.88      6.00 o 
   7  -3   2       78.17       85.27      5.84 o 
   8  -3   2      108.88      119.00      7.25 o 
   9  -3   2       14.62       10.56      5.17 o 
  10  -3   2       61.84       53.42      9.11 o 
  11  -3   2      107.82       98.81     10.74 o 
  12  -3   2       11.48       20.10     14.27 o 
 -12  -2   2       25.13       58.09     15.32 o 
 -11  -2   2        1.14        4.74      7.41 o 
 -10  -2   2       95.08       97.32     14.55 o 
  -9  -2   2       23.05       25.02      5.74 o 
  -8  -2   2       30.81       31.73      5.33 o 
  -7  -2   2        5.86        5.21      3.84 o 
  -6  -2   2      260.67      268.01     13.91 o 
  -5  -2   2      124.13      121.67      6.11 o 
  -4  -2   2       85.07       97.77      6.83 o 
  -3  -2   2      686.96      661.07     14.38 o 
  -2  -2   2     9136.18     8597.97    160.86 o 
  -1  -2   2     2782.51     2486.80     47.47 o 
   0  -2   2     2611.56     2623.77    103.85 o 
   1  -2   2     1057.29     1126.00     22.37 o 
   2  -2   2     1320.31     1308.75     68.05 o 
   3  -2   2     1184.61     1190.59     24.18 o 
   4  -2   2       78.24       79.57      4.10 o 
   5  -2   2      480.43      529.20     13.15 o 
   6  -2   2      203.77      200.08      7.37 o 
   7  -2   2       53.13       49.19      4.71 o 
   8  -2   2      198.78      187.65      8.20 o 
   9  -2   2       82.77       81.98      6.59 o 
  10  -2   2       99.81       99.18     10.15 o 
  11  -2   2       45.78       31.05      8.53 o 
  12  -2   2       20.41       28.95      9.33 o 
 -12  -1   2       19.84      -10.58     12.14 o 
 -11  -1   2       12.94        8.85     10.57 o 
 -10  -1   2      196.25      211.03      9.57 o 
  -9  -1   2       33.50       35.06      5.72 o 
  -8  -1   2        1.33       -1.35      4.14 o 
  -7  -1   2       50.52       58.74      9.76 o 
  -6  -1   2      139.19      150.99      8.22 o 
  -5  -1   2      667.51      709.11     24.13 o 
  -4  -1   2     2087.36     2136.44     63.10 o 
  -3  -1   2     1035.52      974.71     19.85 o 
  -2  -1   2     6419.23     5999.27    112.69 o 
  -1  -1   2     2703.61     2545.33     48.34 o 
   1  -1   2     2173.60     2160.33     36.87 o 
   2  -1   2     1489.76     1471.02     28.76 o 
   3  -1   2      714.86      732.67     13.32 o 
   4  -1   2      726.59      707.84     15.50 o 
   5  -1   2       74.63       86.32      4.77 o 
   6  -1   2      101.68       97.33      5.13 o 
   7  -1   2       97.78      108.26      5.91 o 
   8  -1   2      181.87      200.43      8.30 o 
   9  -1   2      112.60      112.81     10.06 o 
  10  -1   2       10.42       15.78      9.14 o 
  11  -1   2       17.21        9.83      9.04 o 
  12  -1   2       26.72       22.96     10.18 o 
 -12   0   2        0.78        3.53      8.22 o 
 -11   0   2       16.86       21.96      8.47 o 
 -10   0   2       15.76        4.60      7.72 o 
  -9   0   2        6.82        5.01      4.02 o 
  -8   0   2       37.67       36.35      4.79 o 
  -7   0   2       31.97       33.88      4.97 o 
  -6   0   2       49.64       47.82      4.22 o 
  -5   0   2        8.01       12.43      5.25 o 
  -4   0   2      424.28      428.18     10.10 o 
  -3   0   2      280.91      302.99      5.95 o 
  -2   0   2      631.15      558.73     15.07 o 
   0   0   2     1049.98      885.10     21.47 o 
   1   0   2     4562.47     4161.52    121.87 o 
   2   0   2     1044.43     1048.81     25.57 o 
   3   0   2       53.24       58.06      2.25 o 
   4   0   2      114.11      128.29      7.11 o 
   5   0   2      153.69      162.18      6.12 o 
   6   0   2        7.69       12.36      5.03 o 
   7   0   2      630.28      628.17     15.69 o 
   8   0   2       23.91       26.86      4.57 o 
   9   0   2       17.46       10.91      7.00 o 
  10   0   2       10.11        2.96      7.18 o 
  11   0   2       46.12       37.13      8.87 o 
  12   0   2       45.44       50.10      9.97 o 
 -12   1   2       35.68       50.83     18.08 o 
 -11   1   2       18.49       24.52      9.03 o 
 -10   1   2       80.51       73.00     13.31 o 
  -9   1   2      234.08      222.04      9.22 o 
  -8   1   2       12.00       11.01      3.92 o 
  -7   1   2       36.51       37.42      4.71 o 
  -6   1   2      417.41      397.30     10.75 o 
  -5   1   2      150.05      157.83      6.12 o 
  -4   1   2        0.93        4.25      1.92 o 
  -3   1   2      287.08      295.04      5.81 o 
  -2   1   2      290.33      255.33      5.07 o 
  -1   1   2     1695.97     1659.26     39.62 o 
   0   1   2      773.86      664.29     21.78 o 
   1   1   2     1069.97     1014.23     20.32 o 
   2   1   2     1978.40     1886.70     36.75 o 
   3   1   2      177.95      167.59      6.04 o 
   4   1   2      292.60      293.32      8.57 o 
   5   1   2      151.57      155.86     12.12 o 
   6   1   2       22.82       20.27      3.61 o 
   7   1   2       55.65       54.53      4.73 o 
   8   1   2       11.11        6.06      7.97 o 
   9   1   2       13.10       13.70     15.71 o 
  10   1   2       24.83       19.35      7.88 o 
  11   1   2       36.20       48.00     16.10 o 
 -12   2   2        7.26        5.43     12.32 o 
 -11   2   2       42.56       36.28      9.69 o 
 -10   2   2       95.44       91.24     10.94 o 
  -9   2   2      116.07      129.12     11.25 o 
  -8   2   2       86.24       87.41      6.89 o 
  -7   2   2      216.27      227.26      8.19 o 
  -6   2   2       94.03      107.21      5.48 o 
  -5   2   2       10.19        9.58      4.15 o 
  -4   2   2      345.56      339.51      8.80 o 
  -3   2   2      162.48      161.71      5.07 o 
  -2   2   2      292.00      262.34      6.77 o 
  -1   2   2     1683.21     1664.09     40.40 o 
   0   2   2      365.18      349.06     10.79 o 
   1   2   2      284.43      271.54      7.10 o 
   2   2   2       53.08       55.34      3.38 o 
   3   2   2      314.88      306.59     11.17 o 
   4   2   2      650.40      667.14     15.55 o 
   5   2   2      169.87      152.05      6.54 o 
   6   2   2       54.82       57.13      4.84 o 
   7   2   2       10.18       15.08      4.15 o 
   8   2   2       59.23       51.39      8.23 o 
   9   2   2        8.66       14.75      7.47 o 
  10   2   2       58.59       62.54      9.28 o 
  11   2   2        5.03        3.39      7.97 o 
 -12   3   2       11.41        8.67     11.41 o 
 -11   3   2       19.07       20.88      8.85 o 
 -10   3   2        3.80       -4.12      7.90 o 
  -9   3   2      413.91      389.36     17.80 o 
  -8   3   2       42.84       41.03      8.27 o 
  -7   3   2       95.47       99.28     11.35 o 
  -6   3   2       23.13       22.08      3.57 o 
  -5   3   2        2.53        4.56      2.90 o 
  -4   3   2       73.36       89.13      6.37 o 
  -3   3   2      479.03      507.23     12.07 o 
  -2   3   2      519.76      543.96     12.47 o 
  -1   3   2      137.61      114.83      4.58 o 
   0   3   2      725.29      734.93     19.95 o 
   1   3   2       71.95       90.63      9.19 o 
   2   3   2      357.03      352.83      9.41 o 
   3   3   2      331.59      353.18      9.97 o 
   4   3   2       35.22       44.69      7.15 o 
   5   3   2       31.74       31.23      4.26 o 
   6   3   2        6.10        9.05      4.34 o 
   7   3   2       17.92       18.08      4.85 o 
   8   3   2       97.69       93.67      9.35 o 
   9   3   2       57.50       73.20      9.31 o 
  10   3   2       15.01       15.39      7.88 o 
  11   3   2        3.43        3.30      7.80 o 
 -11   4   2       45.40       47.32     10.36 o 
 -10   4   2       52.49       36.69     12.48 o 
  -9   4   2       30.53       15.20      8.63 o 
  -8   4   2       75.48       80.33      9.97 o 
  -7   4   2      163.59      155.12      7.73 o 
  -6   4   2      183.73      187.88      7.44 o 
  -5   4   2       69.69       83.45      8.30 o 
  -4   4   2      502.21      499.48     12.62 o 
  -3   4   2      168.12      177.53      6.79 o 
  -2   4   2       19.80       25.46      4.09 o 
  -1   4   2      539.24      614.50     14.54 o 
   0   4   2      286.14      279.24     15.28 o 
   1   4   2       45.38       32.13     10.51 o 
   2   4   2        0.22        2.18      3.00 o 
   3   4   2      211.64      214.81      7.58 o 
   4   4   2      113.40      123.44      7.87 o 
   5   4   2      134.56      125.69      6.72 o 
   6   4   2       15.32       15.86      4.77 o 
   7   4   2        8.43       12.03      5.24 o 
   8   4   2       93.53      106.05     18.88 o 
   9   4   2       45.69       55.98      9.02 o 
  10   4   2        3.64       -2.67     10.34 o 
 -11   5   2        5.48       -2.12      9.32 o 
 -10   5   2       13.72       21.78      9.68 o 
  -9   5   2       12.01        9.09      8.35 o 
  -8   5   2       14.41       -1.00      7.98 o 
  -7   5   2        7.76       10.53     12.78 o 
  -6   5   2       81.41       82.33      5.63 o 
  -5   5   2      109.57      109.89      6.19 o 
  -4   5   2      217.38      226.75      8.21 o 
  -3   5   2       40.85       32.45      3.97 o 
  -2   5   2      297.77      305.87      9.16 o 
  -1   5   2      294.22      314.37      9.24 o 
   0   5   2       10.96        7.94      4.42 o 
   1   5   2       61.74       59.78      6.24 o 
   2   5   2       16.75       19.73      5.00 o 
   3   5   2        5.72        0.04      4.68 o 
   4   5   2      397.51      387.42     11.65 o 
   5   5   2        4.82        7.87      5.83 o 
   6   5   2       13.39       14.58      5.22 o 
   7   5   2       26.61       25.63      5.77 o 
   8   5   2       17.87       21.68     10.10 o 
   9   5   2        9.90       12.71     19.85 o 
 -10   6   2        1.66        0.64      8.61 o 
  -9   6   2       24.62       20.51      9.14 o 
  -8   6   2       46.02       46.32      9.50 o 
  -7   6   2        8.25        3.13     10.11 o 
  -6   6   2       45.56       54.92      5.83 o 
  -5   6   2      186.06      189.71     11.35 o 
  -4   6   2      224.64      253.27      9.19 o 
  -3   6   2       52.72       54.95      7.69 o 
  -2   6   2      172.03      178.93      7.33 o 
  -1   6   2      362.16      336.93     10.12 o 
   0   6   2      337.05      347.49     10.34 o 
   1   6   2      186.85      181.89     11.55 o 
   2   6   2        3.45        4.50      5.25 o 
   3   6   2       54.43       51.59      7.25 o 
   4   6   2      128.38      137.44     11.81 o 
   5   6   2       62.24       57.08      5.75 o 
   6   6   2       64.62       72.03      6.48 o 
   7   6   2        2.33       14.28      5.73 o 
   8   6   2        3.46       -0.76     10.21 o 
   9   6   2        5.41       -1.84     10.55 o 
 -10   7   2       57.57       53.66     20.44 o 
  -9   7   2       18.35       19.62      9.40 o 
  -8   7   2       74.71       90.57     11.35 o 
  -7   7   2       13.50       14.24      8.72 o 
  -6   7   2        4.67        6.90      7.70 o 
  -5   7   2      296.53      312.33     11.07 o 
  -4   7   2       64.10       65.29      6.17 o 
  -3   7   2       83.83       89.67      9.20 o 
  -2   7   2       28.89       29.95      4.83 o 
  -1   7   2       68.65       67.11      6.06 o 
   0   7   2       80.31       77.79      8.39 o 
   1   7   2       65.97       73.05     12.53 o 
   2   7   2       94.82      123.23     12.10 o 
   3   7   2       21.43       10.61      9.23 o 
   4   7   2       40.01       42.33      8.56 o 
   5   7   2       26.81       29.76      8.26 o 
   6   7   2        1.84       -2.36      7.02 o 
   7   7   2        5.46       -7.44     10.06 o 
   8   7   2       10.12       33.95     13.04 o 
  -9   8   2        0.06      -17.73     11.71 o 
  -8   8   2       17.94        1.22      9.83 o 
  -7   8   2        6.25       -4.52      8.30 o 
  -6   8   2       14.33       13.62      7.85 o 
  -5   8   2       19.40       22.05      5.99 o 
  -4   8   2       61.34       60.88      6.40 o 
  -3   8   2       49.16       54.31      8.83 o 
  -2   8   2       46.19       42.97      9.98 o 
  -1   8   2       53.14       46.94      8.48 o 
   0   8   2      102.37       71.56      9.02 o 
   1   8   2       14.89        1.87      7.00 o 
   2   8   2       21.65       16.44      7.52 o 
   3   8   2       27.19       34.61      8.55 o 
   4   8   2       25.48       28.41      8.81 o 
   5   8   2       36.68       33.36     11.54 o 
   6   8   2       14.82       -4.38     13.18 o 
  -7   9   2        1.50      -13.77     12.40 o 
  -6   9   2       14.17       15.20     14.39 o 
  -5   9   2       31.67       20.65     13.69 o 
  -4   9   2       26.05       21.32      7.58 o 
  -3   9   2        9.17       10.31      9.24 o 
  -2   9   2       18.52       15.43      7.91 o 
  -1   9   2       10.63        5.47      8.91 o 
   0   9   2        3.01       -2.30      7.17 o 
   1   9   2       23.31       13.66      7.96 o 
   2   9   2       39.79       51.16      9.65 o 
   3   9   2        5.34        1.63      7.83 o 
   4   9   2       17.04       15.01     11.93 o 
   5   9   2        9.36        3.91      8.36 o 
  -4  10   2       38.14       53.79     11.47 o 
  -3  10   2       29.31       41.19      9.18 o 
  -2  10   2       18.46       35.06      8.57 o 
  -1  10   2       21.13       25.27     16.64 o 
   0  10   2       20.74       27.81      8.74 o 
   1  10   2        8.56       17.69      8.47 o 
   2  10   2        0.56        3.60      7.98 o 
   3  10   2       43.55       42.60     14.96 o 
  -2 -12   3       15.90       24.67     12.95 o 
  -1 -12   3       18.75       26.29      9.71 o 
   0 -12   3       18.92       26.45      9.03 o 
   1 -12   3        3.97       -3.12      8.03 o 
   2 -12   3        1.46       -6.91     16.55 o 
   3 -12   3        9.06       15.70      8.73 o 
   4 -12   3        2.77       -5.94      8.30 o 
  -4 -11   3       20.51       16.22      9.43 o 
  -3 -11   3       19.73       26.71     10.61 o 
  -2 -11   3        3.99        0.41      7.79 o 
  -1 -11   3        2.91        6.09     10.72 o 
   0 -11   3       13.26       11.14      8.61 o 
   1 -11   3        0.28        1.56      7.96 o 
   2 -11   3       63.24       59.83      9.82 o 
   3 -11   3       14.98       21.16      8.86 o 
   4 -11   3        0.53       -7.38      7.38 o 
   5 -11   3        5.36       25.77      8.71 o 
   6 -11   3        1.52       14.89      8.28 o 
  -6 -10   3       42.16       34.97     10.34 o 
  -5 -10   3       23.54       21.40      8.70 o 
  -4 -10   3       30.94       28.67      9.19 o 
  -3 -10   3        3.27       -4.90      8.65 o 
  -2 -10   3       72.85       70.29     11.73 o 
  -1 -10   3       32.69       36.81      8.96 o 
   0 -10   3        1.70        3.02      7.59 o 
   1 -10   3        2.65        6.73      7.90 o 
   2 -10   3      242.85      239.26     14.32 o 
   3 -10   3        8.42       19.14      8.30 o 
   4 -10   3        4.98       -0.10      7.15 o 
   5 -10   3        2.20        2.28      7.44 o 
   6 -10   3        0.61       -0.74     10.34 o 
   7 -10   3       12.84       21.98      8.03 o 
   8 -10   3        2.91       24.57      8.52 o 
  -7  -9   3       53.09       51.48     10.29 o 
  -6  -9   3       14.76       14.42      9.48 o 
  -5  -9   3        7.28        6.22      7.72 o 
  -4  -9   3       14.09        6.77      8.07 o 
  -3  -9   3       62.53       55.82      9.27 o 
  -2  -9   3       31.51       26.44      8.20 o 
  -1  -9   3       67.67       60.27     11.37 o 
   0  -9   3       58.23       41.77      9.55 o 
   1  -9   3      105.56       94.86     10.01 o 
   2  -9   3       18.26       12.55      7.48 o 
   3  -9   3        0.14        3.95      6.81 o 
   4  -9   3       65.72       56.91      8.97 o 
   5  -9   3      158.88      159.34     11.85 o 
   6  -9   3       40.71       53.10     13.32 o 
   7  -9   3       10.62       13.97      7.51 o 
   8  -9   3        0.34       12.24      5.78 o 
   9  -9   3        5.21       11.23     10.59 o 
  -9  -8   3       33.94       34.16     23.24 o 
  -8  -8   3       32.40       32.21      9.72 o 
  -7  -8   3       31.53       41.79     12.45 o 
  -6  -8   3        8.46        4.37      7.78 o 
  -5  -8   3        1.56       11.32      8.09 o 
  -4  -8   3       47.19       45.04      8.80 o 
  -3  -8   3       76.14       87.30     11.27 o 
  -2  -8   3       43.78       54.95     12.21 o 
  -1  -8   3       16.34       14.99      6.21 o 
   0  -8   3       61.22       54.12      9.73 o 
   1  -8   3      606.21      624.15     21.03 o 
   2  -8   3       33.06       34.42      6.80 o 
   3  -8   3       44.40       45.04      4.76 o 
   4  -8   3       29.77       34.19      5.06 o 
   5  -8   3       19.62       25.50      5.43 o 
   6  -8   3      117.96      134.61     11.82 o 
   7  -8   3        2.22       -2.85      7.70 o 
   8  -8   3        1.77       -2.96      6.63 o 
   9  -8   3        4.92        5.82      7.28 o 
  10  -8   3        3.08        9.03      7.79 o 
  -9  -7   3       12.64       22.83      8.35 o 
  -8  -7   3       21.85       35.11     14.49 o 
  -7  -7   3       20.35       30.88     14.88 o 
  -6  -7   3       11.90       15.21      7.55 o 
  -5  -7   3        2.51       -4.47      6.86 o 
  -4  -7   3       71.25       82.57      8.63 o 
  -3  -7   3      196.47      188.61     11.11 o 
  -2  -7   3       63.62       53.94      7.05 o 
  -1  -7   3       30.93       32.93      6.01 o 
   0  -7   3       15.30       11.47      6.17 o 
   1  -7   3      162.61      151.32      9.23 o 
   2  -7   3       89.19       92.38      9.33 o 
   3  -7   3       76.84       82.32      5.26 o 
   4  -7   3      239.10      246.93      9.10 o 
   5  -7   3       18.24       22.35      4.93 o 
   6  -7   3       27.23       15.23      6.64 o 
   7  -7   3       34.35       31.68      6.16 o 
   8  -7   3       34.70       29.22      8.96 o 
   9  -7   3        9.32        4.34      6.20 o 
  10  -7   3       11.43        6.28      8.01 o 
 -10  -6   3        4.63       10.35      7.51 o 
  -9  -6   3       17.79       25.27      9.37 o 
  -8  -6   3       13.60        4.74      5.31 o 
  -7  -6   3       18.03       17.81      4.99 o 
  -6  -6   3      151.27      170.51      8.16 o 
  -5  -6   3      224.15      227.22      8.59 o 
  -4  -6   3       17.33       16.96      3.71 o 
  -3  -6   3       97.97      115.17      5.02 o 
  -2  -6   3       26.29       23.66      5.44 o 
  -1  -6   3       30.68       26.53      5.62 o 
   0  -6   3      448.58      450.04     15.51 o 
   1  -6   3       90.49       87.79      3.91 o 
   2  -6   3       92.63       95.32      4.99 o 
   3  -6   3       21.69       38.43      7.49 o 
   4  -6   3        6.10        6.14      5.12 o 
   5  -6   3      182.74      179.35      7.94 o 
   6  -6   3       17.65       19.04      5.88 o 
   7  -6   3       68.54       57.47      6.55 o 
   8  -6   3        1.21        4.45      5.49 o 
   9  -6   3        1.70        3.38      5.67 o 
  10  -6   3       20.86       13.38      8.35 o 
  11  -6   3        1.34        5.04      8.03 o 
 -11  -5   3       23.28       46.26      7.48 o 
 -10  -5   3        0.33        2.99      5.72 o 
  -9  -5   3       25.28       27.13      6.46 o 
  -8  -5   3        1.35       -0.22      5.13 o 
  -7  -5   3       94.94       97.68      8.65 o 
  -6  -5   3      225.35      230.13      9.21 o 
  -5  -5   3      319.14      324.79     10.37 o 
  -4  -5   3       62.01       58.72      4.79 o 
  -3  -5   3      137.26      134.01     11.36 o 
  -2  -5   3      213.96      197.08      6.39 o 
  -1  -5   3       23.36       17.93      7.11 o 
   0  -5   3      137.59      125.22      7.28 o 
   1  -5   3      174.55      180.13      5.86 o 
   2  -5   3      633.69      662.59     15.31 o 
   3  -5   3       46.81       47.72      4.92 o 
   4  -5   3       10.55       13.74      4.86 o 
   5  -5   3       39.86       40.59      4.82 o 
   6  -5   3      152.49      159.63      7.67 o 
   7  -5   3       13.78        4.89      4.73 o 
   8  -5   3        3.28        0.30      5.07 o 
   9  -5   3       57.10       71.61      7.24 o 
  10  -5   3        1.96      -10.25      7.27 o 
  11  -5   3        4.12        3.40      8.27 o 
 -11  -4   3       26.35       30.92     15.01 o 
 -10  -4   3       29.64       45.33      7.59 o 
  -9  -4   3        3.79       -5.41      5.21 o 
  -8  -4   3        1.05       -5.17      5.12 o 
  -7  -4   3      196.14      203.52      9.14 o 
  -6  -4   3      104.00      115.87      6.99 o 
  -5  -4   3      112.45      111.54      6.05 o 
  -4  -4   3      567.33      533.79     13.33 o 
  -3  -4   3      299.22      293.88      8.74 o 
  -2  -4   3      153.52      148.97      5.25 o 
  -1  -4   3     1339.38     1248.51     25.15 o 
   0  -4   3      139.37      138.12      9.94 o 
   1  -4   3       54.05       58.03      3.33 o 
   2  -4   3      165.95      173.08      5.82 o 
   3  -4   3      611.85      655.14     15.14 o 
   4  -4   3      457.78      516.77     13.12 o 
   5  -4   3      109.58      109.58      5.81 o 
   6  -4   3       10.65        3.94      4.67 o 
   7  -4   3       34.13       47.54      9.87 o 
   8  -4   3      335.46      319.07     21.45 o 
   9  -4   3       48.78       37.60      8.47 o 
  10  -4   3       34.18       17.38     10.48 o 
  11  -4   3       54.69       35.63      8.87 o 
 -11  -3   3        8.02       23.27     12.71 o 
 -10  -3   3      118.04      131.10      8.37 o 
  -9  -3   3       35.98       34.88      6.08 o 
  -8  -3   3      110.45       98.22      7.11 o 
  -7  -3   3      132.40      130.94      7.19 o 
  -6  -3   3       45.77       38.92      5.59 o 
  -5  -3   3      294.87      275.59      9.00 o 
  -4  -3   3     1624.95     1620.63     32.94 o 
  -3  -3   3      160.29      165.99      5.74 o 
  -2  -3   3     1184.89     1088.54     22.15 o 
  -1  -3   3       36.25       35.56      6.47 o 
   0  -3   3      215.98      202.00      7.45 o 
   1  -3   3      135.22      133.99      4.62 o 
   2  -3   3      694.23      683.73     15.28 o 
   3  -3   3      679.46      715.35     15.80 o 
   4  -3   3      405.69      394.54     10.49 o 
   5  -3   3      167.12      163.69      6.57 o 
   6  -3   3        8.15        5.84      3.40 o 
   7  -3   3        5.83       10.18      4.40 o 
   8  -3   3      306.67      301.43     10.63 o 
   9  -3   3       21.87       32.68      8.18 o 
  10  -3   3        0.84       -6.02      7.37 o 
  11  -3   3       71.80       57.12      9.84 o 
 -12  -2   3        9.04       20.97     11.78 o 
 -11  -2   3      113.37      132.60     12.48 o 
 -10  -2   3       76.99       82.67     10.41 o 
  -9  -2   3       47.32       53.00      7.61 o 
  -8  -2   3        2.06        7.15      4.73 o 
  -7  -2   3       92.55      113.73      8.98 o 
  -6  -2   3      197.03      201.52      7.58 o 
  -5  -2   3       88.92       92.94      5.39 o 
  -4  -2   3      104.00      113.15      4.98 o 
  -3  -2   3     2031.98     1923.36     42.53 o 
  -2  -2   3     2635.18     2436.46     50.89 o 
  -1  -2   3     4509.18     4156.57     97.21 o 
   0  -2   3        9.47       18.08      3.03 o 
   1  -2   3      483.51      465.02     10.26 o 
   2  -2   3      931.67      914.60     18.81 o 
   3  -2   3      403.73      377.19     10.37 o 
   4  -2   3      711.48      730.57     16.16 o 
   5  -2   3      112.49      106.80      4.96 o 
   6  -2   3       47.22       53.19      8.45 o 
   7  -2   3      429.98      409.66     13.39 o 
   8  -2   3       42.66       48.00     11.79 o 
   9  -2   3       43.86       37.02      8.20 o 
  10  -2   3       14.25        1.76      7.43 o 
  11  -2   3       30.56       41.27      9.12 o 
  12  -2   3        6.36       12.41      9.05 o 
 -12  -1   3       61.46       61.88     10.38 o 
 -11  -1   3      105.26      116.44     23.98 o 
 -10  -1   3        0.07      -11.27      7.59 o 
  -9  -1   3        6.35        6.57      4.13 o 
  -8  -1   3       18.51       21.69      5.55 o 
  -7  -1   3       11.33       10.93      3.65 o 
  -6  -1   3      128.58      138.29      9.72 o 
  -5  -1   3      179.98      196.63     12.29 o 
  -4  -1   3      190.16      209.33      6.48 o 
  -3  -1   3      634.17      615.86     18.14 o 
  -2  -1   3      189.03      177.00      4.96 o 
  -1  -1   3      855.85      814.90     25.56 o 
   0  -1   3       23.77       20.91      3.20 o 
   1  -1   3       15.88       18.91      3.77 o 
   2  -1   3        3.68        8.84      2.68 o 
   3  -1   3      270.57      280.11      9.70 o 
   4  -1   3      658.30      681.80     19.30 o 
   5  -1   3      113.61      119.82      4.87 o 
   6  -1   3       44.86       49.68      3.60 o 
   7  -1   3       27.39       24.55      3.58 o 
   8  -1   3       72.84       69.86     10.44 o 
   9  -1   3       23.32       23.47      7.90 o 
  10  -1   3       36.44       48.81      9.11 o 
  11  -1   3       14.33       -0.46      7.62 o 
 -12   0   3        8.85       17.13      9.14 o 
 -11   0   3       80.45       65.33     10.48 o 
 -10   0   3       25.99       27.12      8.79 o 
  -9   0   3       34.00       21.47      8.10 o 
  -8   0   3      103.58      111.10      5.99 o 
  -7   0   3       81.90       81.18      5.06 o 
  -6   0   3      475.81      463.61     15.08 o 
  -5   0   3       52.04       50.04      4.09 o 
  -4   0   3       53.33       53.25      5.27 o 
  -3   0   3      568.44      540.25     15.65 o 
  -2   0   3       62.70       66.93      4.45 o 
  -1   0   3      375.96      327.91     11.08 o 
   0   0   3      688.61      605.79     15.62 o 
   1   0   3      448.60      422.08      9.48 o 
   2   0   3      176.04      187.22      7.22 o 
   3   0   3      577.00      601.42     16.79 o 
   4   0   3      306.38      320.37     11.87 o 
   5   0   3       75.13       73.24      3.62 o 
   6   0   3       19.77       23.61      4.10 o 
   7   0   3       35.18       38.09      3.83 o 
   8   0   3        9.55       10.06      6.82 o 
   9   0   3       11.91        4.10      7.17 o 
  10   0   3        0.43       -3.14     11.85 o 
  11   0   3       53.16       58.22      9.77 o 
 -12   1   3        7.28       24.39     10.17 o 
 -11   1   3        2.89       -3.53      9.09 o 
 -10   1   3       21.90       17.55      8.82 o 
  -9   1   3       19.78       14.82     11.10 o 
  -8   1   3       64.28       65.57     13.49 o 
  -7   1   3      112.25      105.29      5.14 o 
  -6   1   3       44.58       43.16      5.44 o 
  -5   1   3      260.59      258.48     11.56 o 
  -4   1   3      488.38      499.35     15.71 o 
  -3   1   3       81.82       72.93      5.27 o 
  -2   1   3       76.84       84.03      3.27 o 
   1   1   3      105.92       95.08      3.92 o 
   2   1   3      510.63      526.37     21.01 o 
   3   1   3      150.55      164.51      5.55 o 
   4   1   3      278.34      264.92      8.04 o 
   5   1   3        3.91        1.59      3.34 o 
   6   1   3      215.02      227.42      7.67 o 
   7   1   3      169.65      167.61     17.25 o 
   8   1   3      115.84      110.99      9.86 o 
   9   1   3        8.20       15.96      8.13 o 
  10   1   3        2.92        8.60     11.33 o 
  11   1   3        2.42        3.18      7.90 o 
 -12   2   3       48.43       59.76     11.11 o 
 -11   2   3       54.04       53.73     14.81 o 
 -10   2   3      160.87      193.73     24.38 o 
  -9   2   3       97.07      103.51     11.09 o 
  -8   2   3       49.68       46.93      8.44 o 
  -7   2   3       45.34       47.28      7.51 o 
  -6   2   3       57.01       51.46      5.96 o 
  -5   2   3       53.95       52.60      3.02 o 
  -4   2   3       27.65       34.17      3.55 o 
  -3   2   3      340.40      329.48      8.37 o 
  -2   2   3       19.49       22.07      2.87 o 
  -1   2   3     1707.89     1561.41     45.09 o 
   0   2   3      999.96     1113.86     28.33 o 
   1   2   3      192.05      199.46      7.72 o 
   2   2   3      185.88      191.57      6.37 o 
   3   2   3      470.13      464.52     11.83 o 
   4   2   3       77.91       73.49      4.75 o 
   5   2   3       60.38       61.41      4.65 o 
   6   2   3      175.19      167.21      7.23 o 
   7   2   3        3.14       -2.33      6.02 o 
   8   2   3       17.61       11.38      6.71 o 
   9   2   3       10.92       19.81      8.05 o 
  10   2   3        6.12       -2.34      7.37 o 
  11   2   3        2.19       12.64      8.44 o 
 -12   3   3       13.02        7.52     11.91 o 
 -11   3   3       14.17       15.01      9.16 o 
 -10   3   3       70.43       85.03     18.80 o 
  -9   3   3        8.27       -4.74     16.71 o 
  -8   3   3       38.50       38.47      8.96 o 
  -7   3   3       56.21       56.58      8.08 o 
  -6   3   3      122.55      130.86     12.36 o 
  -5   3   3       65.82       69.50      7.64 o 
  -4   3   3        3.15       -0.24      3.29 o 
  -3   3   3       42.15       48.47      4.42 o 
  -2   3   3      960.22      961.28     20.69 o 
  -1   3   3       62.72       67.97      6.60 o 
   0   3   3      100.11      107.31      6.69 o 
   1   3   3      227.90      220.89     15.73 o 
   2   3   3        7.56        4.27      3.36 o 
   3   3   3       36.43       36.48      4.00 o 
   4   3   3       45.29       49.55      5.12 o 
   5   3   3       24.87       22.51      4.40 o 
   6   3   3       57.42       55.30      8.89 o 
   7   3   3        9.43        9.05      6.89 o 
   8   3   3       35.61       29.97     10.82 o 
   9   3   3      198.57      190.89     16.43 o 
  10   3   3       57.27       70.48     10.13 o 
 -11   4   3        5.45        1.51      9.04 o 
 -10   4   3       35.69       31.89      9.33 o 
  -9   4   3       15.08       16.16      8.69 o 
  -8   4   3       32.14       30.88      8.80 o 
  -7   4   3       98.98      108.49     10.19 o 
  -6   4   3      268.80      245.19      8.24 o 
  -5   4   3       75.05       81.18      4.82 o 
  -4   4   3      334.39      325.50      9.45 o 
  -3   4   3       58.13       63.21      4.92 o 
  -2   4   3      115.15      112.48      7.56 o 
  -1   4   3      115.37      133.67     10.95 o 
   0   4   3       17.13       16.52      7.52 o 
   1   4   3       14.26       19.42      4.83 o 
   2   4   3       57.75       66.42      6.28 o 
   3   4   3       21.24       19.15      5.89 o 
   4   4   3      517.76      544.89     14.45 o 
   5   4   3        5.73       12.54      4.54 o 
   6   4   3       40.68       38.75      5.64 o 
   7   4   3        7.65        6.53      8.83 o 
   8   4   3       20.14       19.19     10.14 o 
   9   4   3        4.51        8.35     10.18 o 
  10   4   3       39.21       64.20     19.51 o 
 -11   5   3       28.29       20.26     13.04 o 
 -10   5   3       10.95       14.30      9.44 o 
  -9   5   3       20.15       17.48      9.21 o 
  -8   5   3       45.28       50.00     19.04 o 
  -7   5   3       15.84       23.45      8.55 o 
  -6   5   3      197.27      205.56     12.69 o 
  -5   5   3      522.82      529.10     14.09 o 
  -4   5   3      171.83      175.36     13.16 o 
  -3   5   3      309.29      301.35     11.47 o 
  -2   5   3       75.15       63.67      4.81 o 
  -1   5   3       59.16       75.37      5.14 o 
   0   5   3      183.16      175.76     12.81 o 
   1   5   3        0.70        1.55     11.25 o 
   2   5   3       27.15       35.05      6.13 o 
   3   5   3       88.30       92.24      9.57 o 
   4   5   3      255.18      264.85      9.90 o 
   5   5   3       31.01       28.77      6.47 o 
   6   5   3       13.07       18.36      5.85 o 
   7   5   3       31.57       26.01      7.30 o 
   8   5   3       12.44       21.98     11.52 o 
   9   5   3        5.22       14.48      7.68 o 
 -10   6   3       28.28        8.13     10.16 o 
  -9   6   3       18.85       16.31     11.60 o 
  -8   6   3        2.58       -3.68      8.09 o 
  -7   6   3       47.47       44.12      9.57 o 
  -6   6   3       33.12       25.96      8.33 o 
  -5   6   3      154.85      152.29      7.96 o 
  -4   6   3       93.17       89.00      6.36 o 
  -3   6   3      208.45      199.84      8.32 o 
  -2   6   3      193.44      190.63      8.03 o 
  -1   6   3      172.39      158.50      7.41 o 
   0   6   3      187.83      148.31     12.78 o 
   1   6   3      356.38      339.61     14.27 o 
   2   6   3       30.44       31.70      6.82 o 
   3   6   3      172.46      177.32     12.68 o 
   4   6   3       31.41       40.98      7.88 o 
   5   6   3        6.95        6.56      4.84 o 
   6   6   3       19.72       20.23      6.45 o 
   7   6   3        3.60        5.73      5.30 o 
  -9   7   3       24.28       21.90     10.13 o 
  -8   7   3       15.06       17.19      9.57 o 
  -7   7   3       20.78       27.17      9.17 o 
  -6   7   3       31.94       21.22      8.27 o 
  -5   7   3        0.84       -2.56      6.88 o 
  -4   7   3        6.89        7.88      4.35 o 
  -3   7   3        1.14       -8.61      4.30 o 
  -2   7   3        4.54       15.49      4.77 o 
  -1   7   3       27.89       22.84      4.89 o 
   0   7   3       45.66       38.35      5.23 o 
   1   7   3       28.91       22.21      9.10 o 
   2   7   3       98.35      108.14      9.81 o 
   3   7   3       15.40       27.25      7.68 o 
   4   7   3       14.02        9.03      7.31 o 
   5   7   3        0.88      -13.58      6.79 o 
   6   7   3       24.67       35.96     12.24 o 
   7   7   3        6.84        1.78     10.87 o 
  -8   8   3       21.44       15.31      9.77 o 
  -7   8   3        4.39        2.54      8.52 o 
  -6   8   3       13.00        7.45      8.09 o 
  -5   8   3       12.86        9.42      7.62 o 
  -4   8   3       11.32       11.75      4.76 o 
  -3   8   3        5.06        3.13      4.97 o 
  -2   8   3       56.91       56.71      8.66 o 
  -1   8   3       43.70       45.47     14.03 o 
   0   8   3        8.45        0.85      6.78 o 
   1   8   3        9.80        2.84      7.17 o 
   2   8   3       19.45       23.46      8.19 o 
   3   8   3       13.54        5.16      7.39 o 
   4   8   3        7.63       10.66      8.11 o 
   5   8   3       13.98       16.09     13.27 o 
   6   8   3        1.31       23.82     12.13 o 
  -7   9   3       26.87       30.75     15.36 o 
  -6   9   3       24.55       42.67     15.64 o 
  -5   9   3        6.79        8.44     13.15 o 
  -4   9   3       51.87       77.87     16.75 o 
  -3   9   3        0.48      -10.04      8.02 o 
  -2   9   3        3.30        6.88      7.04 o 
  -1   9   3        7.61        0.56      7.10 o 
   0   9   3        8.32        4.47      7.43 o 
   1   9   3        3.12        3.44      7.29 o 
   2   9   3        7.18       11.86      8.20 o 
   3   9   3        0.12       -3.66      7.63 o 
   4   9   3       62.66       69.84     10.83 o 
  -3  10   3        2.35        8.52      8.38 o 
  -2  10   3        1.43        5.58      7.23 o 
  -1  10   3        6.00       13.14      8.01 o 
   0  10   3        3.03        0.36      7.92 o 
   1  10   3       35.20       43.03      9.99 o 
  -2 -12   4       12.32        4.63      8.49 o 
  -1 -12   4       15.59        8.09      8.69 o 
   0 -12   4       32.89       38.37      9.61 o 
   1 -12   4       16.85       14.53      8.62 o 
   2 -12   4        8.94       -7.60      8.50 o 
   3 -12   4       12.89       18.55      9.10 o 
   4 -12   4       16.09       17.90      9.05 o 
  -5 -11   4        6.95       -5.18      8.72 o 
  -4 -11   4        9.13       -3.62      8.48 o 
  -3 -11   4        0.56       -5.77      7.95 o 
  -2 -11   4        0.81       -4.13      9.02 o 
  -1 -11   4        7.21        6.10      8.25 o 
   0 -11   4       19.20       16.77      8.40 o 
   1 -11   4       10.44        1.11      8.01 o 
   2 -11   4       13.29       17.01      8.73 o 
   3 -11   4       57.26       66.55     10.06 o 
   4 -11   4       14.04       20.26      8.69 o 
   5 -11   4       19.00       13.70      8.31 o 
   6 -11   4       35.62       29.53      9.10 o 
  -6 -10   4        9.82        3.69      8.81 o 
  -5 -10   4       38.93       40.22     15.77 o 
  -4 -10   4       24.27       12.67     11.90 o 
  -3 -10   4        7.83        7.28      7.81 o 
  -2 -10   4       23.63       23.84      8.74 o 
  -1 -10   4       16.04        9.62      8.24 o 
   0 -10   4       36.80       24.02      8.64 o 
   1 -10   4      467.83      397.29     17.63 o 
   2 -10   4       65.88       55.46      9.48 o 
   3 -10   4       47.99       33.92      8.51 o 
   4 -10   4       16.47        8.27      7.89 o 
   5 -10   4       28.68       50.64      9.30 o 
   6 -10   4        7.70        0.62      7.51 o 
   7 -10   4        7.80       16.15     12.01 o 
   8 -10   4        5.71        5.95     13.42 o 
  -8  -9   4        0.10        5.31      8.42 o 
  -7  -9   4       24.24       28.99      9.34 o 
  -6  -9   4        3.76       13.65      8.43 o 
  -5  -9   4        8.71        9.81      7.88 o 
  -4  -9   4       17.75       10.71     12.81 o 
  -3  -9   4        7.81        3.65      8.79 o 
  -2  -9   4       11.94        7.67      6.98 o 
  -1  -9   4       25.05       28.96      7.92 o 
   0  -9   4      242.36      224.25     13.17 o 
   1  -9   4      358.74      348.25     18.30 o 
   2  -9   4       13.79        8.14      6.81 o 
   3  -9   4      164.72      160.99     11.32 o 
   4  -9   4       12.45       13.98      7.39 o 
   5  -9   4       29.27       34.22      8.19 o 
   6  -9   4       17.88       22.58      5.72 o 
   7  -9   4        6.80        6.33      5.87 o 
   8  -9   4       17.98       30.72      8.72 o 
   9  -9   4       84.23      122.54     11.15 o 
  -9  -8   4       14.70       12.25      8.77 o 
  -8  -8   4       14.76       16.91      8.81 o 
  -7  -8   4        9.69       11.76      8.12 o 
  -6  -8   4        8.57       11.66      8.09 o 
  -5  -8   4        5.21       12.58      8.35 o 
  -4  -8   4       31.45       29.62     14.80 o 
  -3  -8   4       11.74       13.47      8.96 o 
  -2  -8   4       23.92       23.61      6.91 o 
  -1  -8   4       18.44        8.95      5.97 o 
   0  -8   4       30.44       22.79      6.57 o 
   1  -8   4      159.01      162.16     10.31 o 
   2  -8   4       65.42       60.89      7.77 o 
   3  -8   4      179.93      180.04      8.79 o 
   4  -8   4      152.18      148.19      7.47 o 
   5  -8   4      100.35      110.32      7.37 o 
   6  -8   4       59.65       58.91      6.54 o 
   7  -8   4        3.30       -4.79      5.16 o 
   8  -8   4        8.60       16.81      6.28 o 
   9  -8   4       34.64       44.13     12.34 o 
  10  -8   4        5.04        9.46     11.27 o 
  -9  -7   4       28.87       45.22      8.96 o 
  -8  -7   4       48.11       63.36      9.45 o 
  -7  -7   4       31.46       34.73      8.31 o 
  -6  -7   4       40.60       39.80      8.43 o 
  -5  -7   4       32.49       24.30      7.91 o 
  -4  -7   4      212.99      227.53     22.89 o 
  -3  -7   4      163.38      162.11     10.29 o 
  -2  -7   4      110.02      114.39      8.77 o 
  -1  -7   4       31.62       35.73      6.02 o 
   0  -7   4        2.16       -5.53      5.47 o 
   1  -7   4       29.17       33.70      6.14 o 
   2  -7   4      432.42      425.75     11.37 o 
   3  -7   4      269.24      285.18      9.21 o 
   4  -7   4      125.91      126.38      6.68 o 
   5  -7   4       69.66       73.30      6.12 o 
   6  -7   4       40.12       33.54      6.77 o 
   7  -7   4       43.65       54.49     11.33 o 
   8  -7   4       89.19       90.89     28.03 o 
   9  -7   4       10.44        2.55      7.27 o 
  10  -7   4       25.33       24.47      8.51 o 
 -10  -6   4        0.80        5.48      7.22 o 
  -9  -6   4       18.76       12.04      5.47 o 
  -8  -6   4       65.22       81.52      7.04 o 
  -7  -6   4       73.76       84.84      6.80 o 
  -6  -6   4       75.85       82.67      6.57 o 
  -5  -6   4       26.98       26.79      4.61 o 
  -4  -6   4      127.96      116.17      7.89 o 
  -3  -6   4       12.49       10.37      3.72 o 
  -2  -6   4      161.89      142.71     13.91 o 
  -1  -6   4       64.88       65.13      6.82 o 
   0  -6   4       51.43       63.42     12.90 o 
   1  -6   4       47.37       49.31      4.47 o 
   2  -6   4      419.09      417.55     13.16 o 
   3  -6   4       67.40       67.21      4.80 o 
   4  -6   4        7.32        1.04      3.66 o 
   5  -6   4       21.11       22.62      4.51 o 
   6  -6   4       69.66       79.43     10.12 o 
   7  -6   4       42.35       36.97      7.60 o 
   8  -6   4      109.03       98.34      9.83 o 
   9  -6   4        6.26        7.09      7.56 o 
  10  -6   4       42.56       43.27      9.09 o 
  11  -6   4       23.37       23.26      8.86 o 
 -11  -5   4       16.74       23.04     16.55 o 
 -10  -5   4       12.43        1.77      5.53 o 
  -9  -5   4       19.92       26.65      6.19 o 
  -8  -5   4        7.87       -3.23      5.10 o 
  -7  -5   4      156.78      173.17      9.69 o 
  -6  -5   4      249.04      249.28      9.76 o 
  -5  -5   4      185.39      190.96      7.93 o 
  -4  -5   4      235.84      220.74     14.29 o 
  -3  -5   4       20.47       25.21      3.70 o 
  -2  -5   4       30.13       33.30      3.63 o 
  -1  -5   4       71.03       74.49      4.12 o 
   0  -5   4       31.70       42.82      5.75 o 
   1  -5   4      228.53      220.46      7.15 o 
   2  -5   4      167.20      167.62      6.55 o 
   3  -5   4       70.22       67.78      4.87 o 
   4  -5   4       38.95       29.12      5.20 o 
   5  -5   4        3.41       -2.06      4.48 o 
   6  -5   4      115.06      112.17      8.74 o 
   7  -5   4       53.66       74.12      8.31 o 
   8  -5   4       59.73       58.58      6.43 o 
   9  -5   4       26.56       30.92      8.49 o 
  10  -5   4        5.62       -0.17     12.55 o 
  11  -5   4       55.95       64.60     11.51 o 
 -11  -4   4        8.63       14.41     14.83 o 
 -10  -4   4       28.03       14.19      8.41 o 
  -9  -4   4        2.08        0.76      7.12 o 
  -8  -4   4       26.84       18.64      9.81 o 
  -7  -4   4      218.11      225.97     10.12 o 
  -6  -4   4      203.21      199.04      8.28 o 
  -5  -4   4      253.62      246.24      8.58 o 
  -4  -4   4      273.70      288.44      9.04 o 
  -3  -4   4      446.52      415.89     17.13 o 
  -2  -4   4     1698.32     1658.72     33.26 o 
  -1  -4   4      324.33      294.45     19.05 o 
   0  -4   4      260.30      271.69     12.57 o 
   1  -4   4      150.19      155.15      5.47 o 
   2  -4   4      212.71      227.97      7.19 o 
   3  -4   4       75.96       94.07      5.83 o 
   4  -4   4      514.39      499.45     13.16 o 
   5  -4   4       97.01       99.90      5.46 o 
   6  -4   4      102.71       96.41      8.20 o 
   7  -4   4      309.38      286.57     10.12 o 
   8  -4   4      287.35      266.05     17.75 o 
   9  -4   4        5.50        2.14      7.24 o 
  10  -4   4        2.74       -5.56     13.04 o 
  11  -4   4        9.97        1.70      8.05 o 
 -11  -3   4       46.46       55.50     10.30 o 
 -10  -3   4       17.33       15.07      8.85 o 
  -9  -3   4       26.71       24.03      4.65 o 
  -8  -3   4       49.62       38.18      5.92 o 
  -7  -3   4       31.03       24.90      4.54 o 
  -6  -3   4      159.62      171.62      7.29 o 
  -5  -3   4      272.33      265.31     14.13 o 
  -4  -3   4     1027.21     1029.10     22.30 o 
  -3  -3   4      105.73      100.70      4.82 o 
  -2  -3   4      364.44      339.69      8.75 o 
  -1  -3   4      543.39      513.70     15.05 o 
   0  -3   4      305.64      292.54     15.80 o 
   1  -3   4        5.59       11.26      2.59 o 
   2  -3   4      264.78      268.05      9.79 o 
   3  -3   4      971.45      987.92     20.96 o 
   4  -3   4      582.43      567.16     13.68 o 
   5  -3   4      723.40      729.16     16.90 o 
   6  -3   4      441.57      434.21     15.68 o 
   7  -3   4     1035.67     1017.88     23.30 o 
   8  -3   4       56.17       58.96      8.58 o 
   9  -3   4       63.16       53.27      9.03 o 
  10  -3   4        9.74       14.03      8.39 o 
  11  -3   4        9.85       -6.98      7.74 o 
 -12  -2   4       12.78       24.26     10.02 o 
 -11  -2   4       79.81       81.08     12.11 o 
 -10  -2   4        0.35       17.11     17.79 o 
  -9  -2   4       14.07        3.75      7.65 o 
  -8  -2   4       54.30       46.08      5.14 o 
  -7  -2   4       30.25       36.28      6.02 o 
  -6  -2   4       19.00       17.83      3.50 o 
  -5  -2   4       62.81       67.40      4.49 o 
  -4  -2   4        2.94        0.93      2.80 o 
  -3  -2   4     1170.28     1094.72     22.54 o 
  -2  -2   4      113.97      112.61      5.00 o 
  -1  -2   4       45.81       42.28      5.72 o 
   0  -2   4      361.66      357.61     10.71 o 
   1  -2   4       16.23       18.51      2.47 o 
   2  -2   4       47.27       52.69      4.15 o 
   3  -2   4       13.17       12.80      1.63 o 
   4  -2   4      174.77      185.98      9.25 o 
   5  -2   4      414.31      408.47     30.07 o 
   6  -2   4       12.54       20.17      5.64 o 
   7  -2   4      129.34      135.79      9.35 o 
   8  -2   4       40.72       41.42      8.07 o 
   9  -2   4       31.69       38.00      9.24 o 
  10  -2   4       65.49       91.27     18.21 o 
  11  -2   4       12.00       -1.17      8.07 o 
 -12  -1   4       57.31       73.55     11.74 o 
 -11  -1   4       21.17       26.65      9.37 o 
 -10  -1   4       21.91       27.31      8.76 o 
  -9  -1   4       27.57       18.35      8.52 o 
  -8  -1   4       48.19       33.91      8.02 o 
  -7  -1   4       57.86       68.17      6.81 o 
  -6  -1   4      117.79      118.34      6.66 o 
  -5  -1   4      480.15      478.35     13.00 o 
  -4  -1   4      144.11      149.36      5.04 o 
  -3  -1   4       89.08       80.66      3.49 o 
  -2  -1   4      246.30      217.93      6.05 o 
  -1  -1   4       33.98       29.93      3.14 o 
   0  -1   4      142.78      131.37      7.98 o 
   1  -1   4      479.94      478.01     10.80 o 
   2  -1   4     1226.59     1229.97     24.81 o 
   3  -1   4      579.21      538.55     15.90 o 
   4  -1   4       16.99       16.86      5.09 o 
   5  -1   4      100.51       99.73      7.50 o 
   6  -1   4       67.04       67.97      7.56 o 
   7  -1   4        2.37       -5.96     10.12 o 
   8  -1   4       48.74       50.07      8.21 o 
   9  -1   4       29.74       34.13      8.35 o 
  10  -1   4       14.03       31.45      8.46 o 
  11  -1   4       54.27       52.02     10.04 o 
 -12   0   4       45.18       32.05     10.28 o 
 -11   0   4       90.56       76.43     12.18 o 
 -10   0   4       62.31       58.07     11.82 o 
  -9   0   4        6.24        7.13      8.02 o 
  -8   0   4       38.98       38.04      7.91 o 
  -7   0   4       10.38        6.65      5.97 o 
  -6   0   4       18.75       19.03      5.82 o 
  -5   0   4       31.27       43.66      6.36 o 
  -4   0   4       73.23       77.99      6.75 o 
  -3   0   4      444.73      438.56     13.84 o 
  -2   0   4       15.11       13.65      4.21 o 
  -1   0   4      547.09      447.94     21.00 o 
   0   0   4      281.25      275.81     17.63 o 
   1   0   4      102.55       99.84      3.97 o 
   2   0   4      111.76      109.82      4.21 o 
   3   0   4      484.53      500.40     15.43 o 
   5   0   4       29.15       31.10      5.56 o 
   6   0   4      180.24      184.27     10.24 o 
   7   0   4       50.94       56.78      7.81 o 
   8   0   4       80.26       83.88      9.56 o 
   9   0   4       21.79       21.68      7.76 o 
  10   0   4        1.80       16.25      8.03 o 
  11   0   4       14.80       25.97     12.77 o 
 -12   1   4        5.78        9.73      9.62 o 
 -11   1   4        9.85        4.71      9.21 o 
 -10   1   4       49.56       46.08     10.30 o 
  -9   1   4       30.27       20.59     17.70 o 
  -8   1   4       69.11       53.30      8.70 o 
  -7   1   4       38.82       54.92      8.36 o 
  -6   1   4       13.98       13.94      5.73 o 
  -5   1   4       62.77       79.55     13.35 o 
  -4   1   4       60.41       57.47      6.49 o 
  -3   1   4      272.38      255.36     15.20 o 
  -2   1   4      884.94      824.40     19.45 o 
  -1   1   4      199.39      186.39      6.99 o 
   0   1   4      431.68      457.84     14.08 o 
   1   1   4      813.30      805.16     21.34 o 
   2   1   4     1517.01     1541.53     31.18 o 
   3   1   4      189.17      185.60      7.04 o 
   4   1   4      116.90      113.92      4.97 o 
   5   1   4       52.26       46.19      6.19 o 
   6   1   4        7.67        8.17      5.38 o 
   7   1   4       26.66       15.67      6.81 o 
   8   1   4      128.14      124.23     10.61 o 
   9   1   4       14.73       22.57      7.80 o 
  10   1   4        2.30        5.69      7.29 o 
  11   1   4       11.00       -4.88      7.69 o 
 -12   2   4       14.53        2.84     17.15 o 
 -11   2   4       10.27       13.75      9.33 o 
 -10   2   4       36.02       39.79     10.07 o 
  -9   2   4       32.20       48.05     15.50 o 
  -8   2   4       76.36       84.82      9.97 o 
  -7   2   4      108.89      106.58      9.42 o 
  -6   2   4        0.91       -3.24      7.52 o 
  -5   2   4       21.00       16.10      5.41 o 
  -4   2   4       82.65       92.97      9.31 o 
  -3   2   4      119.13      106.83      4.73 o 
  -2   2   4     1076.06     1068.98     22.58 o 
  -1   2   4      265.65      268.12      9.59 o 
   0   2   4       53.41       58.37      5.06 o 
   1   2   4      114.30      120.82      9.05 o 
   2   2   4       19.81       31.36      4.45 o 
   3   2   4      817.77      819.47     22.47 o 
   4   2   4       47.86       45.46      4.08 o 
   5   2   4        5.41        1.17      4.26 o 
   6   2   4      365.11      382.98     35.36 o 
   7   2   4        3.37        0.65      6.68 o 
   8   2   4       28.54       30.15      7.81 o 
   9   2   4        5.18       -0.51      7.53 o 
  10   2   4        2.39        4.40      7.71 o 
 -11   3   4       32.54       40.47     10.11 o 
 -10   3   4       62.32       57.58     10.48 o 
  -9   3   4       68.46       65.54     10.26 o 
  -8   3   4       54.84       52.85      9.33 o 
  -7   3   4       84.52       65.41      8.92 o 
  -6   3   4      199.30      168.28     10.70 o 
  -5   3   4       92.73       83.07      4.44 o 
  -4   3   4      189.53      195.16      6.59 o 
  -3   3   4      125.58      111.71      5.20 o 
  -2   3   4      200.27      191.94     13.04 o 
  -1   3   4      162.22      157.87      8.29 o 
   0   3   4        1.92        2.98      4.20 o 
   1   3   4       21.71       26.44      4.83 o 
   2   3   4       43.47       61.16      5.94 o 
   3   3   4        1.98        7.33      3.40 o 
   4   3   4      215.81      213.38      8.06 o 
   5   3   4      124.67      121.59      7.99 o 
   6   3   4       47.70       47.78     12.07 o 
   7   3   4      140.85      128.03     10.80 o 
   8   3   4       10.57        5.05      7.30 o 
   9   3   4       13.60        8.02      7.35 o 
  10   3   4       39.38       42.98      9.25 o 
 -11   4   4       62.88       66.76     16.92 o 
 -10   4   4       74.95       95.28     12.20 o 
  -9   4   4       33.52       38.29      9.81 o 
  -8   4   4        7.74       15.20      8.50 o 
  -7   4   4       64.43       64.65      9.38 o 
  -6   4   4      402.16      401.93     16.78 o 
  -5   4   4       34.80       30.28      4.32 o 
  -4   4   4      104.44      110.77      5.91 o 
  -3   4   4       76.62       82.76      5.09 o 
  -2   4   4      121.35      130.47      6.22 o 
  -1   4   4      209.90      188.46     11.24 o 
   0   4   4      230.50      224.95      9.97 o 
   1   4   4       61.92       66.19      6.48 o 
   2   4   4      213.77      195.35     14.98 o 
   3   4   4      363.21      364.35     13.41 o 
   4   4   4      105.83      104.58      9.92 o 
   5   4   4        4.38        3.16      6.01 o 
   6   4   4        4.17       -0.06      8.26 o 
   7   4   4       14.89        6.47      7.19 o 
   8   4   4       20.90       36.19      8.22 o 
   9   4   4       15.18       16.26      9.04 o 
 -10   5   4        1.38       -6.54      9.06 o 
  -9   5   4       17.16        9.52      9.34 o 
  -8   5   4       15.47       15.57      8.71 o 
  -7   5   4      137.87      156.08     17.84 o 
  -6   5   4       60.25       53.39      9.07 o 
  -5   5   4      308.86      303.07     35.55 o 
  -4   5   4      395.52      373.56     12.11 o 
  -3   5   4       66.37       54.98      5.18 o 
  -2   5   4       48.54       40.03      4.84 o 
  -1   5   4       35.91       38.12      5.92 o 
   0   5   4       75.49       79.14      7.48 o 
   1   5   4      179.54      183.66     14.09 o 
   2   5   4       11.13        9.94      5.85 o 
   3   5   4      152.37      139.34      9.68 o 
   4   5   4       40.81       33.24      8.65 o 
   5   5   4        8.88        2.49      5.14 o 
   6   5   4        1.92      -10.94      5.58 o 
   7   5   4       16.03       40.43      8.00 o 
   8   5   4        8.81       19.56      8.10 o 
 -10   6   4       16.30       -7.60      9.96 o 
  -9   6   4       20.42       33.02     27.68 o 
  -8   6   4       22.62        8.08      8.95 o 
  -7   6   4       11.89        2.04      8.10 o 
  -6   6   4       48.91       47.25      9.42 o 
  -5   6   4       11.62        4.70      7.42 o 
  -4   6   4       70.49       76.96      5.78 o 
  -3   6   4       24.23       13.76      4.66 o 
  -2   6   4        0.42       -1.51      4.25 o 
  -1   6   4       26.16       37.72      5.35 o 
   0   6   4       33.88        5.61      9.67 o 
   1   6   4       22.19       18.90      6.70 o 
   2   6   4       41.68       44.41      7.47 o 
   3   6   4       32.35       30.29      8.67 o 
   4   6   4       17.67       13.86      7.00 o 
   5   6   4        9.46       15.45     10.84 o 
   6   6   4        6.13        1.82      7.17 o 
   7   6   4        1.63       -0.61      6.96 o 
  -9   7   4       35.72       23.58     10.53 o 
  -8   7   4        9.38       -0.83      9.17 o 
  -7   7   4        5.11       -6.48     10.99 o 
  -6   7   4        7.61       -7.99     10.08 o 
  -5   7   4        9.31       -1.60      7.10 o 
  -4   7   4       22.93       21.49      4.81 o 
  -3   7   4       55.63       48.57      7.44 o 
  -2   7   4       29.03       26.61      7.38 o 
  -1   7   4       17.68       14.33      6.43 o 
   0   7   4       35.50       39.30      5.55 o 
   1   7   4       19.93       31.63      7.69 o 
   2   7   4      112.86      122.14     10.51 o 
   3   7   4        0.54        0.39      8.21 o 
   4   7   4        0.21       -6.85      6.83 o 
   5   7   4       15.10       14.60     11.36 o 
   6   7   4        5.45       -7.79     10.46 o 
  -7   8   4       39.38       44.31     10.80 o 
  -6   8   4       21.46       25.07     15.24 o 
  -5   8   4        3.22        6.84     11.76 o 
  -4   8   4       41.86       50.23     11.97 o 
  -3   8   4        6.14        3.58      9.88 o 
  -2   8   4        2.55        7.75      7.27 o 
  -1   8   4        2.07       12.23      7.27 o 
   0   8   4        9.56       12.05      7.49 o 
   1   8   4       23.54       26.10      8.02 o 
   2   8   4       18.68       19.92      7.81 o 
   3   8   4       15.56       21.29      8.05 o 
   4   8   4       52.59       56.43      9.88 o 
   5   8   4        0.47       -7.43     10.58 o 
  -5   9   4       21.97       27.77     15.15 o 
  -4   9   4       11.02       17.12     14.89 o 
  -3   9   4        6.93       -8.11     13.64 o 
  -2   9   4        5.54        4.23     16.65 o 
  -1   9   4       25.23       40.33     15.32 o 
   0   9   4       25.29       25.68      8.18 o 
   1   9   4        9.08        4.72      7.90 o 
   2   9   4        1.23        6.74      8.41 o 
  -3 -12   5        4.04       -3.80     17.31 o 
  -2 -12   5        1.82        0.21     10.39 o 
  -1 -12   5       18.78        6.18     16.00 o 
   0 -12   5       95.34      115.31     12.27 o 
   1 -12   5       21.67       31.53      9.57 o 
   2 -12   5       22.08       27.88      9.80 o 
   3 -12   5        0.13       -5.45      8.07 o 
   4 -12   5       31.07       28.99      9.76 o 
  -5 -11   5        0.06       -9.09      8.53 o 
  -4 -11   5       15.51       14.34      8.91 o 
  -3 -11   5        6.50        9.11      8.42 o 
  -2 -11   5        5.49       -5.20     15.44 o 
  -1 -11   5        2.48        7.83     13.53 o 
   0 -11   5       35.45       23.73      8.82 o 
   1 -11   5       22.30       18.93      8.79 o 
   2 -11   5       13.48        0.11      8.04 o 
   3 -11   5        8.34        8.16      8.53 o 
   4 -11   5       19.15       40.67      9.33 o 
   5 -11   5       26.55       26.15      8.84 o 
   6 -11   5        0.71       12.68      8.63 o 
  -7 -10   5        3.88        2.38      8.59 o 
  -6 -10   5        5.26       -3.32     16.41 o 
  -5 -10   5       12.98       16.38      9.01 o 
  -4 -10   5        0.99       -3.07      7.61 o 
  -3 -10   5       27.13       30.10     12.30 o 
  -2 -10   5       21.64       16.52      9.59 o 
  -1 -10   5       31.95       24.32     17.35 o 
   0 -10   5       75.30       49.80      9.35 o 
   1 -10   5      100.74      104.02     10.62 o 
   2 -10   5       36.14       46.71      8.99 o 
   3 -10   5       23.24       21.65      8.69 o 
   4 -10   5       11.92       -1.14      7.57 o 
   5 -10   5       32.87       33.86      9.57 o 
   6 -10   5       21.97       27.97      8.46 o 
   7 -10   5       18.31       19.20      9.91 o 
   8 -10   5       23.85       27.24      8.79 o 
  -8  -9   5        5.61       26.06      9.45 o 
  -7  -9   5        1.58       10.75      8.21 o 
  -6  -9   5        5.50        4.74     11.93 o 
  -5  -9   5       17.93       18.55      8.38 o 
  -4  -9   5        4.09        0.10      7.11 o 
  -3  -9   5      182.38      150.66     14.35 o 
  -2  -9   5       13.33        1.51      7.86 o 
  -1  -9   5       13.63       20.53      7.81 o 
   0  -9   5      173.00      152.17     11.38 o 
   1  -9   5      115.81       97.34      9.85 o 
   2  -9   5       10.87        7.37      7.24 o 
   3  -9   5       65.88       71.92      9.63 o 
   4  -9   5       11.72       15.34      7.62 o 
   5  -9   5       21.69        7.73      7.29 o 
   6  -9   5        8.74       14.38      5.65 o 
   7  -9   5       28.75       40.36      8.70 o 
   8  -9   5        7.82        8.24      6.52 o 
   9  -9   5        7.27       14.79      8.03 o 
  -9  -8   5       12.33       12.41      9.90 o 
  -8  -8   5       27.78       29.71      8.83 o 
  -7  -8   5       51.60       49.73      9.46 o 
  -6  -8   5        8.48        3.35      7.60 o 
  -5  -8   5       30.52       17.59      9.03 o 
  -4  -8   5       52.48       51.55      8.80 o 
  -3  -8   5      107.92       92.28      9.28 o 
  -2  -8   5       23.99       21.28      8.33 o 
  -1  -8   5       91.19       89.82      8.98 o 
   0  -8   5        9.63        7.86     10.13 o 
   1  -8   5       58.08       41.34      7.08 o 
   2  -8   5      130.44      122.05      8.11 o 
   3  -8   5      103.31      105.96      6.26 o 
   4  -8   5      116.26      115.16      7.31 o 
   5  -8   5      101.90      112.19     12.18 o 
   6  -8   5       55.19       58.34      6.62 o 
   7  -8   5        7.30       14.50      8.36 o 
   8  -8   5        4.94       -2.76      6.84 o 
   9  -8   5        3.68       12.94      8.17 o 
  -9  -7   5        1.82        1.43      7.38 o 
  -8  -7   5       48.30       45.97      8.88 o 
  -7  -7   5       55.48       49.33     17.83 o 
  -6  -7   5       29.38       26.07      7.93 o 
  -5  -7   5       36.65       30.68      7.62 o 
  -4  -7   5      152.72      140.56     10.20 o 
  -3  -7   5        9.73        4.06     11.65 o 
  -2  -7   5        0.15       -2.54      5.50 o 
  -1  -7   5        0.10        1.36     15.21 o 
   0  -7   5      189.79      177.76     10.11 o 
   1  -7   5       28.55       22.62      6.15 o 
   2  -7   5      215.43      225.34      7.85 o 
   3  -7   5      424.62      428.54     15.83 o 
   4  -7   5      265.74      268.68     14.85 o 
   5  -7   5        3.98        6.30      4.57 o 
   6  -7   5       73.46       73.90     10.91 o 
   7  -7   5        5.68       15.20      5.42 o 
   8  -7   5       32.82       27.02      8.11 o 
   9  -7   5        9.82       16.71      9.31 o 
  10  -7   5       14.52       19.01      8.47 o 
 -10  -6   5        0.55       10.03     13.09 o 
  -9  -6   5       11.65       11.85      5.43 o 
  -8  -6   5       25.90       30.97      5.91 o 
  -7  -6   5        6.28        6.55      5.08 o 
  -6  -6   5       26.16       29.25      8.34 o 
  -5  -6   5      168.55      172.67      8.02 o 
  -4  -6   5      289.80      296.24      9.65 o 
  -3  -6   5      154.34      145.30     13.31 o 
  -2  -6   5       55.28       57.63      4.03 o 
  -1  -6   5       16.06       17.94      2.74 o 
   0  -6   5       15.56       20.13      8.36 o 
   1  -6   5      177.64      170.16      7.55 o 
   2  -6   5      222.07      208.88      9.40 o 
   3  -6   5       26.54       23.60      3.87 o 
   4  -6   5       48.86       54.47      5.15 o 
   5  -6   5      238.52      241.40      9.23 o 
   6  -6   5       95.53       85.16     11.00 o 
   7  -6   5       41.03       52.99      8.60 o 
   8  -6   5       14.38       30.28      7.97 o 
   9  -6   5        9.42       11.12      7.68 o 
  10  -6   5       19.78       24.48      8.79 o 
 -11  -5   5       24.11       46.11     10.35 o 
 -10  -5   5       43.14       40.72      9.84 o 
  -9  -5   5       26.81       26.70      6.06 o 
  -8  -5   5       22.94       24.45      5.94 o 
  -7  -5   5      148.66      165.25      8.65 o 
  -6  -5   5      146.09      147.43      7.87 o 
  -5  -5   5       35.45       34.81      7.44 o 
  -4  -5   5       51.36       53.81      4.70 o 
  -3  -5   5       39.94       46.24      4.25 o 
  -2  -5   5      250.07      240.00      7.76 o 
  -1  -5   5        4.76       -0.68      5.40 o 
   0  -5   5      274.23      274.27     11.75 o 
   1  -5   5      645.18      621.31     18.67 o 
   2  -5   5       67.83       65.00      4.60 o 
   3  -5   5      150.94      157.50      6.61 o 
   4  -5   5      184.11      185.80      7.43 o 
   5  -5   5       43.18       37.82      4.71 o 
   6  -5   5      697.05      652.09     16.62 o 
   7  -5   5      144.76      122.66     10.30 o 
   8  -5   5       21.32       19.79      7.81 o 
   9  -5   5      143.90      121.23     11.20 o 
  10  -5   5       49.75       45.25      9.44 o 
  11  -5   5        9.03       15.42     12.90 o 
 -11  -4   5       42.21       46.32     10.64 o 
 -10  -4   5       42.09       49.02      9.82 o 
  -9  -4   5       28.89       33.87      5.97 o 
  -8  -4   5       66.74       73.27      7.97 o 
  -7  -4   5       97.68       96.79      8.38 o 
  -6  -4   5       34.10       30.30      4.70 o 
  -5  -4   5      508.61      486.84     17.02 o 
  -4  -4   5      662.66      647.04     15.53 o 
  -3  -4   5      133.04      114.59      7.06 o 
  -2  -4   5       74.84       88.46      5.16 o 
  -1  -4   5      173.08      173.09     11.21 o 
   0  -4   5      441.50      468.19     14.81 o 
   1  -4   5      135.00      148.10      5.99 o 
   2  -4   5       58.37       58.44      4.68 o 
   3  -4   5       84.39       87.11      9.17 o 
   4  -4   5        8.62       13.41      4.17 o 
   5  -4   5      123.16      112.84      7.21 o 
   6  -4   5      230.16      242.68      8.46 o 
   7  -4   5       67.37       53.55      8.09 o 
   8  -4   5       63.81       66.33      9.28 o 
   9  -4   5      111.00      108.41     11.12 o 
  10  -4   5       22.55       27.13      8.84 o 
  11  -4   5       22.93       15.72      8.95 o 
 -11  -3   5       35.52       36.48      9.86 o 
 -10  -3   5        4.71        5.34      8.49 o 
  -9  -3   5       45.89       58.67      9.47 o 
  -8  -3   5       25.80       24.91      4.93 o 
  -7  -3   5        6.84       11.48      4.08 o 
  -6  -3   5       16.88       21.77      4.01 o 
  -5  -3   5       13.80       11.65      3.85 o 
  -4  -3   5      119.64      119.50      5.61 o 
  -3  -3   5      357.06      337.95      9.51 o 
  -2  -3   5     1424.72     1377.59     28.14 o 
  -1  -3   5      545.21      569.12     32.18 o 
   0  -3   5       38.61       36.26      4.62 o 
   1  -3   5      161.60      154.37      5.73 o 
   2  -3   5      290.56      299.83      8.53 o 
   3  -3   5       59.79       63.53      4.66 o 
   4  -3   5       25.58       25.57      3.36 o 
   5  -3   5      280.13      266.22     10.70 o 
   6  -3   5       42.62       41.44      9.78 o 
   7  -3   5       53.05       55.93     13.08 o 
   8  -3   5       40.85       39.61      8.45 o 
   9  -3   5       43.73       23.73      8.49 o 
  10  -3   5       31.90       61.90     10.08 o 
  11  -3   5       15.95        7.23     10.92 o 
 -11  -2   5       15.95       20.59      9.62 o 
 -10  -2   5       22.02       22.83      8.93 o 
  -9  -2   5        6.43       -5.59      7.88 o 
  -8  -2   5       22.98       17.98      9.26 o 
  -7  -2   5       21.16       22.29      7.12 o 
  -6  -2   5       76.44       86.16      4.94 o 
  -5  -2   5      133.83      121.88      9.29 o 
  -4  -2   5      182.62      178.91      6.32 o 
  -3  -2   5        6.39        3.00      3.49 o 
  -2  -2   5      156.71      153.05      5.59 o 
  -1  -2   5      102.89      104.80      5.76 o 
   0  -2   5      581.63      555.28     17.64 o 
   1  -2   5      529.36      528.53     14.98 o 
   2  -2   5      628.35      628.66     14.17 o 
   3  -2   5      164.43      156.27     11.10 o 
   4  -2   5        1.48        5.15      4.54 o 
   5  -2   5       85.29       83.41      7.08 o 
   6  -2   5      269.40      252.71     11.59 o 
   7  -2   5       12.06        3.78      6.20 o 
   8  -2   5       67.63       62.57      9.01 o 
   9  -2   5       62.63       50.99      9.08 o 
  10  -2   5       77.32       79.92     10.52 o 
  11  -2   5       52.23       58.54     11.46 o 
 -12  -1   5        0.44      -12.03      8.76 o 
 -11  -1   5        7.47        4.29      9.07 o 
 -10  -1   5       75.29       70.49     10.32 o 
  -9  -1   5        5.19        8.33      8.58 o 
  -8  -1   5       44.60       44.90     21.06 o 
  -7  -1   5       92.54       95.98     10.05 o 
  -6  -1   5       84.28       99.11     10.61 o 
  -5  -1   5      118.87      119.16      8.20 o 
  -4  -1   5       23.84       26.81      3.70 o 
  -3  -1   5       68.04       63.21      9.11 o 
  -2  -1   5       39.37       38.39      3.67 o 
  -1  -1   5      201.16      192.33      8.77 o 
   0  -1   5      236.09      239.10      9.13 o 
   1  -1   5      483.84      507.20     11.85 o 
   2  -1   5       78.50       75.64      3.95 o 
   3  -1   5        7.80        6.03      5.10 o 
   4  -1   5       48.40       45.92      5.89 o 
   5  -1   5       60.88       59.97      6.63 o 
   6  -1   5       55.76       55.01      7.10 o 
   7  -1   5       56.03       53.39      7.63 o 
   8  -1   5        1.72        7.34      7.26 o 
   9  -1   5       14.65       25.51      8.28 o 
  10  -1   5        4.68        4.77      7.66 o 
  11  -1   5       28.96       47.60     11.93 o 
 -12   0   5       16.78       -1.49     19.13 o 
 -11   0   5        5.70        5.71      8.75 o 
 -10   0   5       28.29       28.77      9.62 o 
  -9   0   5        7.31       14.18      8.52 o 
  -8   0   5        8.59       12.03      7.56 o 
  -7   0   5      110.93      128.38     10.15 o 
  -6   0   5       71.45       59.11      7.63 o 
  -5   0   5       10.31        1.76      4.96 o 
  -4   0   5       18.71       26.00      8.28 o 
  -3   0   5      154.65      168.33      9.21 o 
  -2   0   5       34.83       28.08      3.73 o 
  -1   0   5      343.65      326.87     10.32 o 
   1   0   5      386.74      365.30     11.52 o 
   2   0   5      118.82      106.22      5.86 o 
   3   0   5       10.72        1.16      4.36 o 
   4   0   5       16.18       11.79      4.78 o 
   5   0   5       44.97       46.44      6.46 o 
   6   0   5        7.22        9.69      5.91 o 
   7   0   5      213.29      203.01     12.15 o 
   8   0   5       51.12       41.88     11.09 o 
   9   0   5        2.21        6.66      7.50 o 
  10   0   5       39.64       60.90     10.54 o 
 -11   1   5       28.65       34.20      9.99 o 
 -10   1   5       26.38       10.02      9.38 o 
  -9   1   5      109.46      122.72     23.05 o 
  -8   1   5      113.10      115.40     10.99 o 
  -7   1   5       66.76       61.43      8.31 o 
  -6   1   5       48.86       49.01      7.08 o 
  -5   1   5       26.22       35.98      7.61 o 
  -4   1   5       18.23       13.82      6.16 o 
  -3   1   5      326.38      351.81     13.01 o 
  -2   1   5      559.74      565.15     20.69 o 
  -1   1   5       21.89       23.38      4.03 o 
   0   1   5      282.87      255.44      9.67 o 
   1   1   5       89.30       90.46      6.32 o 
   2   1   5      160.33      155.52      6.25 o 
   3   1   5      145.98      138.63      9.14 o 
   4   1   5        1.75       -1.46      4.21 o 
   5   1   5       75.17       72.55      7.35 o 
   6   1   5       47.96       58.49      7.81 o 
   7   1   5      456.07      404.12     22.04 o 
   8   1   5       86.07      116.47     10.87 o 
   9   1   5       24.54       28.11      8.46 o 
  10   1   5        0.31        8.84      7.97 o 
 -11   2   5        9.15       10.22     19.57 o 
 -10   2   5       15.02       17.53      9.12 o 
  -9   2   5       16.65       12.07      8.87 o 
  -8   2   5       74.34       75.23     10.17 o 
  -7   2   5       36.48       38.81      8.31 o 
  -6   2   5       67.26       62.71      8.10 o 
  -5   2   5       58.00       73.29      7.54 o 
  -4   2   5       60.02       55.05      6.27 o 
  -3   2   5      220.44      221.21      7.01 o 
  -2   2   5       29.95       15.86      4.90 o 
  -1   2   5      212.29      188.12     13.61 o 
   0   2   5       65.72       56.29      8.35 o 
   1   2   5       21.27       28.58      4.64 o 
   2   2   5      201.85      198.12      7.20 o 
   3   2   5       71.37       77.03      7.88 o 
   4   2   5       50.82       42.82      5.21 o 
   5   2   5      362.55      339.01     14.54 o 
   6   2   5       88.43       85.11      8.77 o 
   7   2   5       63.83       54.19      8.58 o 
   8   2   5       62.26       84.38      9.48 o 
   9   2   5       31.28       19.94      8.44 o 
  10   2   5       12.68       18.21     11.69 o 
 -11   3   5        6.82       13.55      9.51 o 
 -10   3   5        9.66       10.85      9.41 o 
  -9   3   5        1.37       -3.85      8.08 o 
  -8   3   5        0.21       -4.86     17.77 o 
  -7   3   5      213.38      172.70     12.45 o 
  -6   3   5      489.78      457.55     26.62 o 
  -5   3   5      158.05      141.13      9.86 o 
  -4   3   5       43.72       32.96      3.16 o 
  -3   3   5       87.45       87.28      7.68 o 
  -2   3   5      108.24      101.07      5.35 o 
  -1   3   5       24.59       19.05      4.41 o 
   0   3   5      141.32      150.81      9.42 o 
   1   3   5       10.56        9.99      4.53 o 
   2   3   5      352.64      305.73     16.75 o 
   3   3   5      164.08      144.36      8.08 o 
   4   3   5       47.67       46.04      6.86 o 
   5   3   5       61.84       56.10      7.78 o 
   6   3   5       20.11       29.20      7.64 o 
   7   3   5       73.49       69.53      9.50 o 
   8   3   5       22.11       24.96      7.91 o 
   9   3   5       16.57       15.57      7.95 o 
 -10   4   5       72.57       89.26     12.29 o 
  -9   4   5        0.88       13.25      9.08 o 
  -8   4   5       21.07       26.88      8.87 o 
  -7   4   5      312.05      316.54     16.48 o 
  -6   4   5       35.58       41.46      8.26 o 
  -5   4   5      107.01      115.22      9.69 o 
  -4   4   5      108.76      121.22      6.48 o 
  -3   4   5       86.67       85.43      5.51 o 
  -2   4   5      236.53      225.75     12.66 o 
  -1   4   5       44.24       41.47     10.21 o 
   0   4   5      112.53      118.90      8.53 o 
   1   4   5       34.86       24.00      5.66 o 
   2   4   5       45.05       51.76      6.45 o 
   3   4   5      203.16      199.40     19.84 o 
   4   4   5       73.52       78.66      7.56 o 
   5   4   5      131.05      129.62     10.15 o 
   6   4   5       16.65        4.72      7.02 o 
   7   4   5       10.16       12.08      8.20 o 
   8   4   5        7.33        5.84      7.24 o 
 -10   5   5       15.35       16.93     17.40 o 
  -9   5   5       10.05       -9.85      9.03 o 
  -8   5   5       24.03       25.44      9.05 o 
  -7   5   5       22.48       21.93      8.71 o 
  -6   5   5      224.13      199.74     13.34 o 
  -5   5   5       66.56       48.50      8.74 o 
  -4   5   5        9.57       13.57      7.03 o 
  -3   5   5       64.96       64.56      5.47 o 
  -2   5   5       23.15       15.60      4.55 o 
  -1   5   5      118.29      120.40      7.77 o 
   0   5   5       10.76       16.23      6.42 o 
   1   5   5      101.22       76.56     11.20 o 
   2   5   5      405.57      369.43     15.18 o 
   3   5   5       55.84       56.01      9.97 o 
   4   5   5       16.55       20.21      6.64 o 
   5   5   5       10.97       17.86      9.62 o 
   6   5   5        5.43       16.21      7.15 o 
   7   5   5        0.55        5.48      6.86 o 
  -9   6   5        7.66        3.87      9.34 o 
  -8   6   5        4.19        1.84      8.82 o 
  -7   6   5       12.83        0.03      8.00 o 
  -6   6   5       20.81       12.09     14.36 o 
  -5   6   5       22.22       25.81      8.39 o 
  -4   6   5       28.52       37.29     10.05 o 
  -3   6   5      171.09      153.97     15.21 o 
  -2   6   5       41.83       34.76      7.56 o 
  -1   6   5       72.65       61.27      7.69 o 
   0   6   5       74.55       90.32     13.30 o 
   1   6   5       48.57       49.86      7.91 o 
   2   6   5       27.08       27.01      7.19 o 
   3   6   5       14.17       -1.89      6.08 o 
   4   6   5        9.56       12.15     10.73 o 
   5   6   5        4.68      -13.33      9.01 o 
   6   6   5        6.24        2.44      9.02 o 
  -8   7   5       10.21       -6.34      9.20 o 
  -7   7   5       15.55        6.31      9.16 o 
  -6   7   5       17.17       24.09     14.15 o 
  -5   7   5        5.51        9.04      7.80 o 
  -4   7   5        3.76      -10.15      6.27 o 
  -3   7   5       17.66        9.99      4.68 o 
  -2   7   5        3.10       -1.79      7.24 o 
  -1   7   5        0.69       -0.95      5.03 o 
   0   7   5       29.08       31.11      5.49 o 
   1   7   5        6.53       -6.09      9.21 o 
   2   7   5       23.20       16.83      7.15 o 
   3   7   5       12.09       -1.55      6.86 o 
   4   7   5       58.50       86.36     14.56 o 
   5   7   5        0.24        1.66      9.81 o 
  -6   8   5       43.81       28.98     25.71 o 
  -5   8   5       16.66       23.10      8.99 o 
  -4   8   5        1.57      -13.51      6.75 o 
  -3   8   5        9.46        2.21     13.08 o 
  -2   8   5        4.43       -8.40      6.21 o 
  -1   8   5        2.83       -0.72      8.99 o 
   0   8   5        6.35        2.92     14.76 o 
   1   8   5        1.15        1.97      8.18 o 
   2   8   5       22.24       34.86      8.52 o 
   3   8   5       37.62       24.91     12.89 o 
  -3   9   5       23.75       40.74     16.28 o 
  -2   9   5        7.91       39.84     13.49 o 
  -1   9   5       14.45       12.04     17.45 o 
   0   9   5       25.48       34.86      9.20 o 
  -3 -12   6       12.75       12.67      9.65 o 
  -2 -12   6       13.68       10.84      8.97 o 
  -1 -12   6      101.42       93.88     11.97 o 
   0 -12   6       56.12       51.71     16.26 o 
   1 -12   6       99.56       94.99     12.07 o 
   2 -12   6        5.24       13.19     21.20 o 
   3 -12   6        4.34       11.91      8.80 o 
   4 -12   6       21.17       24.90      9.63 o 
  -5 -11   6        3.81        4.02      8.66 o 
  -4 -11   6       14.78       11.08      8.76 o 
  -3 -11   6        3.47        1.21     16.65 o 
  -2 -11   6       14.73       12.12     13.45 o 
  -1 -11   6       68.05       68.58     13.62 o 
   0 -11   6        0.56       -0.76      7.99 o 
   1 -11   6       41.31       39.94     11.43 o 
   2 -11   6       22.41       16.81      8.88 o 
   3 -11   6        7.42       10.56     10.96 o 
   4 -11   6        5.47       -6.24      7.88 o 
   5 -11   6       30.09       32.88      9.55 o 
   6 -11   6       32.87       49.88     16.16 o 
  -7 -10   6        0.52        4.16     15.71 o 
  -6 -10   6        7.62       17.90      8.77 o 
  -5 -10   6        6.31       -0.11      8.33 o 
  -4 -10   6       19.65       33.65     14.19 o 
  -3 -10   6        3.79       -2.94      8.55 o 
  -2 -10   6       22.96       16.69     14.14 o 
  -1 -10   6        7.72       10.83     16.60 o 
   0 -10   6       15.69       16.61      9.72 o 
   1 -10   6       38.87       34.64      8.93 o 
   2 -10   6        3.02       -7.74      7.73 o 
   3 -10   6        8.05        1.06      8.07 o 
   4 -10   6        1.45        5.91      7.93 o 
   5 -10   6       62.02       63.44      9.93 o 
   6 -10   6        2.54        6.92      7.85 o 
   7 -10   6        9.92        9.50      8.23 o 
   8 -10   6        5.02       15.21     11.34 o 
  -8  -9   6        1.37        9.12      8.21 o 
  -7  -9   6       16.12        4.52     14.36 o 
  -6  -9   6        8.62       13.03     10.31 o 
  -5  -9   6       22.53       17.43      9.26 o 
  -4  -9   6       23.57       15.62      8.31 o 
  -3  -9   6       67.79       59.94      9.38 o 
  -2  -9   6       20.43       19.78      8.18 o 
  -1  -9   6       41.29       34.42      8.83 o 
   0  -9   6        4.48       -1.00      6.64 o 
   1  -9   6       60.19       71.78      9.06 o 
   2  -9   6       23.80       15.56      7.86 o 
   3  -9   6       13.13        9.80      7.30 o 
   4  -9   6       11.18        6.37      7.10 o 
   5  -9   6       23.16       19.31      7.98 o 
   6  -9   6       23.81       15.98      7.43 o 
   7  -9   6       45.14       50.52      6.33 o 
   8  -9   6        8.47       11.26     14.52 o 
  -9  -8   6        8.71        0.07      7.72 o 
  -8  -8   6       15.76       16.55      8.23 o 
  -7  -8   6        0.56       -5.49      6.68 o 
  -6  -8   6       23.35       19.22      8.21 o 
  -5  -8   6        4.90        8.22      7.20 o 
  -4  -8   6       34.08       31.95     10.07 o 
  -3  -8   6       84.51       62.22     12.63 o 
  -2  -8   6      223.75      201.17     20.22 o 
  -1  -8   6      103.91      100.29      9.06 o 
   0  -8   6       25.32       14.97      6.75 o 
   1  -8   6       93.86       77.08      8.47 o 
   2  -8   6      188.57      185.70      7.47 o 
   3  -8   6       87.92       87.55      6.61 o 
   4  -8   6       19.29       26.09      5.16 o 
   5  -8   6      106.85       97.47      7.28 o 
   6  -8   6       19.86       21.98      5.58 o 
   7  -8   6       27.08       23.08      7.49 o 
   8  -8   6       24.95       46.19      8.76 o 
   9  -8   6        0.60        9.25     11.19 o 
  -9  -7   6        4.13        0.65      7.01 o 
  -8  -7   6       44.47       54.96     14.87 o 
  -7  -7   6       21.90       20.97      7.41 o 
  -6  -7   6       59.13       48.42      8.50 o 
  -5  -7   6      162.32      150.65     11.12 o 
  -4  -7   6       31.66       35.32      7.41 o 
  -3  -7   6       50.10       48.48      4.55 o 
  -2  -7   6       14.35       11.97      3.72 o 
  -1  -7   6      170.22      166.63      9.03 o 
   0  -7   6       34.65       49.62     16.84 o 
   1  -7   6       10.66        8.84     13.63 o 
   2  -7   6       25.17       22.59      3.99 o 
   3  -7   6       85.43       86.63      5.83 o 
   4  -7   6      573.50      538.73     14.73 o 
   5  -7   6      131.72      124.71      7.55 o 
   6  -7   6      164.83      154.73      8.15 o 
   7  -7   6       12.53       10.34      7.40 o 
   8  -7   6       14.77       14.77      8.88 o 
   9  -7   6      102.63       98.60     26.04 o 
  10  -7   6        0.10       -5.83     11.44 o 
 -10  -6   6        6.31       19.68     13.02 o 
  -9  -6   6       20.90       16.36      5.79 o 
  -8  -6   6       22.38       23.22      5.86 o 
  -7  -6   6       22.15       17.39      6.13 o 
  -6  -6   6       60.40       58.59      6.66 o 
  -5  -6   6       19.86       11.12      4.66 o 
  -4  -6   6       11.44       11.30      4.85 o 
  -3  -6   6      106.77      109.02      5.93 o 
  -2  -6   6      116.96      119.56      5.79 o 
  -1  -6   6        1.19        0.80      4.40 o 
   0  -6   6       72.76       67.20     10.75 o 
   1  -6   6       38.15       34.48      5.80 o 
   2  -6   6      121.12      123.62      6.15 o 
   3  -6   6       17.68       20.58      4.18 o 
   4  -6   6      249.89      232.74      8.87 o 
   5  -6   6       23.85       15.09      4.74 o 
   6  -6   6      309.15      297.62     10.44 o 
   7  -6   6       97.14       84.85      9.57 o 
   8  -6   6       11.73       10.90      7.71 o 
   9  -6   6       31.31       23.80      9.26 o 
  10  -6   6       13.61       19.76     13.58 o 
 -10  -5   6       29.09       30.14      9.62 o 
  -9  -5   6       46.39       44.75      9.74 o 
  -8  -5   6       58.58       54.38      6.47 o 
  -7  -5   6       10.74        2.80      6.44 o 
  -6  -5   6       28.60       25.50      6.14 o 
  -5  -5   6      339.80      341.30     10.94 o 
  -4  -5   6       54.19       52.44      4.90 o 
  -3  -5   6      426.78      407.48     11.25 o 
  -2  -5   6       85.38       92.32      5.26 o 
  -1  -5   6       36.39       35.77      5.71 o 
   0  -5   6      167.32      154.50      8.94 o 
   1  -5   6       31.36       26.38      3.83 o 
   2  -5   6       25.47       29.81      4.18 o 
   3  -5   6       44.98       39.32      4.30 o 
   4  -5   6       21.77       21.39      4.21 o 
   5  -5   6      179.81      164.97      7.28 o 
   6  -5   6        5.35        7.75      7.47 o 
   7  -5   6      115.87      100.03      9.66 o 
   8  -5   6       35.29       43.18      8.74 o 
   9  -5   6        1.90        0.58      7.49 o 
  10  -5   6       13.07       33.08      9.07 o 
 -11  -4   6       10.93       -1.07      9.01 o 
 -10  -4   6        0.35        4.07      9.03 o 
  -9  -4   6        5.07        8.17      8.42 o 
  -8  -4   6       11.76        4.74      4.81 o 
  -7  -4   6      121.35      115.51      7.75 o 
  -6  -4   6      313.99      292.70      9.91 o 
  -5  -4   6      145.75      139.53      6.68 o 
  -4  -4   6       11.40       10.69      3.52 o 
  -3  -4   6      495.23      454.39     14.00 o 
  -2  -4   6      190.12      178.48      6.98 o 
  -1  -4   6      107.41      104.19      8.96 o 
   0  -4   6      369.65      359.54     13.13 o 
   1  -4   6      126.23      136.93      6.30 o 
   2  -4   6      250.00      243.31      7.98 o 
   3  -4   6       63.62       65.55      4.70 o 
   4  -4   6       45.77       50.80      4.45 o 
   5  -4   6      563.91      547.80     23.53 o 
   6  -4   6      177.38      169.50     10.80 o 
   7  -4   6        0.61        0.76      6.64 o 
   8  -4   6       73.87       67.74      9.62 o 
   9  -4   6        3.64        3.19      7.94 o 
  10  -4   6       19.17       16.10      8.86 o 
 -11  -3   6       11.18        9.45      9.35 o 
 -10  -3   6        0.55       -4.74      8.33 o 
  -9  -3   6        7.22       -0.23      8.30 o 
  -8  -3   6       56.79       53.61     12.68 o 
  -7  -3   6       56.97       68.47      9.68 o 
  -6  -3   6       50.40       52.26      4.60 o 
  -5  -3   6       88.41       93.30      5.81 o 
  -4  -3   6      281.97      272.79      8.49 o 
  -3  -3   6       58.56       55.80      5.31 o 
  -2  -3   6       91.99       96.15     16.10 o 
  -1  -3   6      204.79      195.61     19.56 o 
   0  -3   6      123.65      135.28      7.82 o 
   1  -3   6      283.82      285.96      8.99 o 
   2  -3   6       30.42       38.26      4.13 o 
   3  -3   6        1.94        1.81      2.92 o 
   4  -3   6       23.59       12.98      4.91 o 
   5  -3   6       10.80       11.34      5.52 o 
   6  -3   6       18.16       13.28      6.33 o 
   7  -3   6        6.61       12.03      7.06 o 
   8  -3   6       92.43       71.10      9.82 o 
   9  -3   6        9.31       19.83     10.97 o 
  10  -3   6       60.21       66.90     16.19 o 
 -11  -2   6        5.72        4.98      8.94 o 
 -10  -2   6        0.01        6.43      8.74 o 
  -9  -2   6       10.83       14.45      8.75 o 
  -8  -2   6        9.69       -2.34      7.47 o 
  -7  -2   6       73.24       59.49      8.51 o 
  -6  -2   6        0.75        0.32      2.51 o 
  -5  -2   6       48.27       47.51      3.48 o 
  -4  -2   6       66.35       71.47      5.43 o 
  -3  -2   6       39.52       28.96      3.51 o 
  -2  -2   6      202.53      212.38     10.07 o 
  -1  -2   6      133.56      137.80      7.31 o 
   0  -2   6       58.04       57.64      5.44 o 
   1  -2   6      873.70      862.87     19.10 o 
   2  -2   6       29.96       35.14      3.59 o 
   3  -2   6      140.47      132.62      7.93 o 
   4  -2   6       79.82       70.74      9.10 o 
   5  -2   6      128.89      122.54      8.74 o 
   6  -2   6       98.45       97.83      8.84 o 
   7  -2   6       75.54       63.81      8.77 o 
   8  -2   6       32.77       35.51      9.93 o 
   9  -2   6       17.45       15.45      8.12 o 
  10  -2   6       27.12       18.59      8.73 o 
 -11  -1   6        6.08       13.39      9.96 o 
 -10  -1   6       27.41       15.42      8.95 o 
  -9  -1   6      101.97       85.53     11.00 o 
  -8  -1   6       66.16       61.80     16.20 o 
  -7  -1   6       41.90       38.21      8.11 o 
  -6  -1   6        5.42        7.23      6.01 o 
  -5  -1   6      106.16       91.29      7.82 o 
  -4  -1   6       29.35       25.72      5.48 o 
  -3  -1   6        0.15       -1.30      2.28 o 
  -2  -1   6      113.48      114.29      6.23 o 
  -1  -1   6      311.36      324.30     11.26 o 
   0  -1   6      194.25      199.61      8.82 o 
   1  -1   6      182.31      166.72      8.18 o 
   2  -1   6        3.39        6.27      4.51 o 
   3  -1   6      519.35      452.85     15.04 o 
   4  -1   6        9.90       11.56      4.93 o 
   5  -1   6      128.27      131.76     17.29 o 
   6  -1   6      194.20      167.26     18.98 o 
   7  -1   6       16.12       33.08      7.69 o 
   8  -1   6       37.81       36.66      8.54 o 
   9  -1   6       15.10       15.53      7.59 o 
  10  -1   6       51.96       49.99     18.18 o 
 -11   0   6        1.43      -13.41      8.83 o 
 -10   0   6        3.04        3.72      8.73 o 
  -9   0   6       14.52        3.85      8.14 o 
  -8   0   6      126.99      134.98     23.56 o 
  -7   0   6       63.29       56.89     14.67 o 
  -6   0   6      245.35      208.49     20.65 o 
  -5   0   6       52.54       44.14      6.60 o 
  -4   0   6       12.21       13.94      5.13 o 
  -3   0   6      326.25      341.54     10.57 o 
  -2   0   6      383.67      360.35     11.49 o 
  -1   0   6      256.08      253.36      9.57 o 
   0   0   6       74.69       86.71     10.30 o 
   1   0   6       44.31       38.11      4.65 o 
   2   0   6      119.41      119.04      7.62 o 
   3   0   6       72.41       69.26      6.61 o 
   4   0   6        4.50       12.05      5.28 o 
   5   0   6       34.02       24.95      6.44 o 
   6   0   6       52.45       45.34      7.81 o 
   7   0   6       51.66       44.00      8.14 o 
   8   0   6        1.82       -6.83      7.06 o 
   9   0   6       19.47       20.22      8.29 o 
  10   0   6       20.95       35.90      9.37 o 
 -11   1   6        4.50        4.53      9.44 o 
 -10   1   6        4.17       -1.74      8.78 o 
  -9   1   6        1.16        1.26      8.33 o 
  -8   1   6       58.70       64.06      9.97 o 
  -7   1   6       11.49       16.54      7.86 o 
  -6   1   6      298.79      297.18     18.77 o 
  -5   1   6       83.84       92.10      8.19 o 
  -4   1   6       31.03       27.32      5.82 o 
  -3   1   6       85.53       80.98      4.16 o 
  -2   1   6       95.55       94.82     14.58 o 
  -1   1   6      184.48      187.82      8.24 o 
   0   1   6      341.28      354.74     24.13 o 
   1   1   6       11.24       12.08      3.97 o 
   2   1   6      198.67      200.03      7.25 o 
   3   1   6      177.38      173.46      6.47 o 
   4   1   6      311.12      320.21     13.30 o 
   5   1   6      187.89      200.52     16.34 o 
   6   1   6      148.03      149.06     10.75 o 
   7   1   6      227.66      218.30     14.32 o 
   8   1   6       36.06       42.16      9.00 o 
   9   1   6       36.49       31.95      9.02 o 
  10   1   6       13.85       14.31      8.58 o 
 -11   2   6       16.61       16.50     10.37 o 
 -10   2   6       14.22       22.98      9.89 o 
  -9   2   6       54.18       57.50     11.15 o 
  -8   2   6        9.83       19.94      8.94 o 
  -7   2   6      211.70      209.25     17.82 o 
  -6   2   6      152.38      151.69     11.07 o 
  -5   2   6       29.84       22.30      6.51 o 
  -4   2   6       71.29       63.07     10.05 o 
  -3   2   6       83.86       80.73      4.68 o 
  -2   2   6       42.98       46.43      4.62 o 
  -1   2   6       86.90       87.55      6.21 o 
   0   2   6        7.15        5.03      4.10 o 
   1   2   6       58.33       71.59      6.93 o 
   2   2   6      117.07      123.05      7.64 o 
   3   2   6      504.34      510.25     14.62 o 
   4   2   6       61.14       71.62     13.77 o 
   5   2   6      129.76      132.88     10.18 o 
   6   2   6      113.63      114.19     10.16 o 
   7   2   6        9.68       10.42     15.10 o 
   8   2   6       38.11       37.19     11.75 o 
   9   2   6        3.35       20.10      8.29 o 
 -10   3   6       32.84       17.46      9.83 o 
  -9   3   6       34.59       33.75      9.98 o 
  -8   3   6       61.48       64.53     15.20 o 
  -7   3   6      313.24      283.46     15.67 o 
  -6   3   6      194.85      179.71     14.14 o 
  -5   3   6      242.12      222.17     12.57 o 
  -4   3   6       52.33       61.97     14.97 o 
  -3   3   6       81.59       84.62      6.28 o 
  -2   3   6      297.08      296.34     13.03 o 
  -1   3   6      119.83      113.52     12.44 o 
   0   3   6       67.31       71.93     10.77 o 
   1   3   6      344.30      308.83     12.43 o 
   2   3   6      138.57      126.79      8.58 o 
   3   3   6      258.61      263.33     11.54 o 
   4   3   6       31.04       37.82      9.44 o 
   5   3   6       75.36       79.68      9.02 o 
   6   3   6       87.68       76.25      9.60 o 
   7   3   6       32.88       30.52      9.57 o 
   8   3   6       12.36       13.29      8.08 o 
 -10   4   6       29.65       46.42     15.60 o 
  -9   4   6       57.37       53.72     10.70 o 
  -8   4   6       13.60       15.13      8.85 o 
  -7   4   6       12.75        9.38      8.35 o 
  -6   4   6       13.19       17.85      8.35 o 
  -5   4   6       39.50       39.73     11.32 o 
  -4   4   6       70.88       72.91     11.22 o 
  -3   4   6      158.58      153.18      7.23 o 
  -2   4   6       32.42       22.27      4.86 o 
  -1   4   6        5.36       -6.41      5.10 o 
   0   4   6       82.08       71.96     13.94 o 
   1   4   6      132.61      128.96      9.08 o 
   2   4   6       67.34       84.92     10.36 o 
   3   4   6       36.68       37.68      7.64 o 
   4   4   6       59.92       41.79     11.69 o 
   5   4   6       73.18       78.82     15.93 o 
   6   4   6       77.66       78.15      9.78 o 
   7   4   6       12.26        1.57      6.80 o 
   8   4   6       11.81       14.98      8.10 o 
  -9   5   6       11.74       -4.87      9.14 o 
  -8   5   6       11.44       11.03      8.95 o 
  -7   5   6       12.66       19.36      9.12 o 
  -6   5   6        5.08        5.19      7.98 o 
  -5   5   6        1.40        2.05      7.47 o 
  -4   5   6       21.06       21.14      7.54 o 
  -3   5   6       32.48       49.05      8.77 o 
  -2   5   6       13.87       12.17      7.51 o 
  -1   5   6        6.94        0.22      6.02 o 
   0   5   6       32.16       37.03      7.32 o 
   1   5   6       16.77       15.49      6.71 o 
   2   5   6        5.85       21.95      6.61 o 
   3   5   6        0.81        3.30      7.73 o 
   4   5   6       24.81       17.07      9.79 o 
   5   5   6       23.29       37.85     12.33 o 
   6   5   6       10.10        7.38     10.07 o 
   7   5   6        1.79       17.42     15.77 o 
  -8   6   6        8.84        0.75     28.49 o 
  -7   6   6        1.13      -13.36      7.80 o 
  -6   6   6       19.40       10.57      8.57 o 
  -5   6   6        1.02       12.92      7.50 o 
  -4   6   6       24.40       39.29      8.24 o 
  -3   6   6      114.87      107.79     10.25 o 
  -2   6   6       30.74       37.93      6.60 o 
  -1   6   6       16.39       25.05     10.86 o 
   0   6   6       15.19        1.46      6.82 o 
   1   6   6        2.59       12.66     12.49 o 
   2   6   6       41.27       42.38      7.90 o 
   3   6   6       24.22       38.83     11.38 o 
   5   6   6        1.43       -0.10     10.14 o 
  -7   7   6        5.13       -3.65      8.77 o 
  -6   7   6       11.16        4.61      8.49 o 
  -5   7   6       11.99       21.67      8.72 o 
  -4   7   6       18.21        3.78      7.17 o 
  -3   7   6       17.10       36.30      7.91 o 
  -2   7   6        0.47        0.18      4.36 o 
  -1   7   6       20.33       22.07      5.97 o 
   0   7   6       24.20       19.81     10.26 o 
   1   7   6       12.16       21.26      8.56 o 
   2   7   6       17.18       12.69      7.12 o 
   3   7   6       35.74       51.09     13.32 o 
  -4   8   6        4.41       10.89     15.02 o 
  -3   8   6       17.19       24.72     14.75 o 
  -2   8   6       76.29      127.52     19.49 o 
  -1   8   6       13.41        9.17      9.99 o 
   0   8   6       27.00       43.68     13.53 o 
   1   8   6        4.63       -7.82      6.73 o 
  -3 -12   7        3.48       -0.78      8.62 o 
  -2 -12   7        2.07       -6.16      8.27 o 
  -1 -12   7       96.43       96.08     17.91 o 
   0 -12   7       29.34       22.05     14.08 o 
   1 -12   7        4.01       -4.31      8.36 o 
   2 -12   7       13.89        2.41      8.00 o 
   3 -12   7        5.93        7.02     16.02 o 
   4 -12   7        1.21       -8.44     10.68 o 
  -5 -11   7       20.80       15.80      9.06 o 
  -4 -11   7        2.73        6.90      8.60 o 
  -3 -11   7        0.10       -4.45      8.07 o 
  -2 -11   7       17.44        8.60      8.25 o 
  -1 -11   7       14.66        6.28     12.17 o 
   0 -11   7       67.79       52.36      9.78 o 
   1 -11   7       26.72       23.43      9.17 o 
   2 -11   7        4.27       -2.89      7.83 o 
   3 -11   7        2.55        9.07      8.52 o 
   4 -11   7       17.55       14.92     12.72 o 
   5 -11   7       35.25       39.78     10.76 o 
   6 -11   7       44.98       37.61      9.91 o 
  -6 -10   7        4.53        4.90      9.99 o 
  -5 -10   7        1.70       -1.81      8.05 o 
  -4 -10   7        6.76        1.84      7.94 o 
  -3 -10   7       34.51       47.86      9.55 o 
  -2 -10   7       22.21       14.12      8.71 o 
  -1 -10   7       73.64       66.84     10.38 o 
   0 -10   7       12.46       14.85      8.66 o 
   1 -10   7       23.76       15.15      9.68 o 
   2 -10   7        4.33        3.01     14.35 o 
   3 -10   7       13.67        9.14      8.45 o 
   4 -10   7        7.83       14.08      8.05 o 
   5 -10   7        3.83       -0.45     13.92 o 
   6 -10   7        2.39        3.54      8.02 o 
   7 -10   7       39.23       43.43     14.03 o 
  -8  -9   7        4.11       -1.82      7.80 o 
  -7  -9   7       40.78       40.30     15.44 o 
  -6  -9   7        5.03        4.94      7.74 o 
  -5  -9   7        9.58        6.27     13.86 o 
  -4  -9   7       37.48       40.10     10.05 o 
  -3  -9   7       11.42        8.96      7.83 o 
  -2  -9   7       11.04        7.24      7.66 o 
  -1  -9   7        6.44        3.23      7.77 o 
   0  -9   7       74.85       59.91      9.59 o 
   1  -9   7        9.50       -1.16      7.63 o 
   2  -9   7       22.58        9.66      7.82 o 
   3  -9   7       10.73       12.20      7.67 o 
   4  -9   7       71.84       73.88      9.77 o 
   5  -9   7       18.63       17.52      5.49 o 
   6  -9   7        7.82       10.25      5.13 o 
   7  -9   7       16.10       24.25      7.40 o 
   8  -9   7        1.03        8.23     11.30 o 
  -8  -8   7       25.19       22.49      8.32 o 
  -7  -8   7        4.56       -6.28      8.70 o 
  -6  -8   7        4.27        8.35      7.49 o 
  -5  -8   7        0.32        0.96     11.19 o 
  -4  -8   7       28.76       34.45      8.05 o 
  -3  -8   7       22.54       18.59     12.41 o 
  -2  -8   7        7.03       -1.49     11.79 o 
  -1  -8   7       11.67       -5.77      6.59 o 
   0  -8   7      126.60      140.86     10.85 o 
   1  -8   7      453.08      434.99     25.31 o 
   2  -8   7        6.59        4.56      6.48 o 
   3  -8   7       24.09       37.40      6.62 o 
   4  -8   7       63.74       65.22      6.36 o 
   5  -8   7        3.97        3.81      5.03 o 
   6  -8   7       11.45       10.85      7.01 o 
   7  -8   7        2.40        6.89      6.97 o 
   8  -8   7       26.03       31.03      8.59 o 
   9  -8   7       24.19       24.86     18.90 o 
  -9  -7   7       22.86       38.11     15.18 o 
  -8  -7   7        4.49       -2.82      6.44 o 
  -7  -7   7       36.95       52.05      8.50 o 
  -6  -7   7        1.85        5.93      6.97 o 
  -5  -7   7       46.10       53.62      8.22 o 
  -4  -7   7       31.55       28.17      4.76 o 
  -3  -7   7       17.97        6.23      3.69 o 
  -2  -7   7       19.24       15.51      5.41 o 
  -1  -7   7      147.27      135.89     10.71 o 
   0  -7   7      112.02      111.56      9.01 o 
   1  -7   7      188.39      183.61     11.03 o 
   2  -7   7      285.61      283.27      9.72 o 
   3  -7   7      257.73      239.82     12.94 o 
   4  -7   7       54.69       51.70      5.78 o 
   5  -7   7       54.55       67.33     12.89 o 
   6  -7   7       41.38       45.83     11.13 o 
   7  -7   7        2.39        4.38      7.07 o 
   8  -7   7       45.40       49.66     10.72 o 
   9  -7   7       16.60       18.60     10.80 o 
 -10  -6   7       13.33       17.79     13.63 o 
  -9  -6   7       13.85        5.09      8.63 o 
  -8  -6   7        7.64        3.53      5.31 o 
  -7  -6   7        2.75        0.06      4.89 o 
  -6  -6   7      161.90      170.91     13.32 o 
  -5  -6   7       49.00       60.59      6.12 o 
  -4  -6   7       77.81       73.63      5.85 o 
  -3  -6   7      301.88      326.43     12.86 o 
  -2  -6   7       28.96       34.36      4.62 o 
  -1  -6   7       17.46       15.01      6.69 o 
   0  -6   7       66.03       66.70      7.48 o 
   1  -6   7       29.94       25.39      6.36 o 
   2  -6   7        4.96        2.54      4.82 o 
   3  -6   7      292.74      288.66      9.93 o 
   4  -6   7      160.74      159.59      7.68 o 
   5  -6   7      118.75      119.16      8.32 o 
   6  -6   7       39.33       39.26     10.94 o 
   7  -6   7        4.08       10.18      7.10 o 
   8  -6   7       64.75       59.19      9.12 o 
   9  -6   7      129.35      133.67     12.17 o 
  10  -6   7       37.54       23.23      9.18 o 
 -10  -5   7        3.35        2.46     14.87 o 
  -9  -5   7       29.12       27.37     12.56 o 
  -8  -5   7       12.61       -2.15      8.17 o 
  -7  -5   7       59.55       52.80      7.12 o 
  -6  -5   7      103.98      107.29      7.13 o 
  -5  -5   7      124.55      139.84      7.24 o 
  -4  -5   7      424.22      430.80     12.26 o 
  -3  -5   7      355.44      346.40     10.51 o 
  -2  -5   7      134.45      130.86      6.51 o 
  -1  -5   7       24.08       18.96     11.68 o 
   0  -5   7       59.47       47.55      6.17 o 
   1  -5   7       75.33       81.98      7.21 o 
   2  -5   7        4.59        4.40      4.50 o 
   3  -5   7       16.12       11.68      4.06 o 
   4  -5   7      243.11      237.51     14.11 o 
   5  -5   7      583.45      598.95     20.23 o 
   6  -5   7       37.25       39.24      7.82 o 
   7  -5   7        3.59        4.78      7.33 o 
   8  -5   7       67.78       76.81      9.83 o 
   9  -5   7       21.35       27.47     10.52 o 
  10  -5   7       12.03       25.94     11.72 o 
 -11  -4   7        2.71       -0.33      9.26 o 
 -10  -4   7       29.46       24.19      9.73 o 
  -9  -4   7        6.06       21.01      8.77 o 
  -8  -4   7        9.46       13.98      8.82 o 
  -7  -4   7       34.60       34.76      5.09 o 
  -6  -4   7       26.17       24.42      4.67 o 
  -5  -4   7      100.40       93.40      6.21 o 
  -4  -4   7       81.31       86.58      5.44 o 
  -3  -4   7       97.74      107.82      5.80 o 
  -2  -4   7      225.76      211.50      9.77 o 
  -1  -4   7      191.93      197.16     10.82 o 
   0  -4   7      305.89      301.61     11.83 o 
   1  -4   7       16.16       18.07      4.86 o 
   2  -4   7      245.56      233.15      8.04 o 
   3  -4   7      102.94      101.68      5.66 o 
   4  -4   7      412.51      412.77     11.42 o 
   5  -4   7       32.01       22.58      6.34 o 
   6  -4   7        9.59       19.19      7.91 o 
   7  -4   7       10.19       14.07      7.44 o 
   8  -4   7        2.75       -3.07      6.97 o 
   9  -4   7       12.64       11.74      8.17 o 
  10  -4   7       10.10        5.08      8.12 o 
 -11  -3   7        3.14        4.30     10.74 o 
 -10  -3   7        3.70       -5.82      8.64 o 
  -9  -3   7        7.77        6.42     10.03 o 
  -8  -3   7        2.80        5.09      8.45 o 
  -7  -3   7      104.38       99.44     10.10 o 
  -6  -3   7       18.45       14.21      3.54 o 
  -5  -3   7       26.52       21.75      3.65 o 
  -4  -3   7      173.31      164.35      6.60 o 
  -3  -3   7      203.90      203.72      7.43 o 
  -2  -3   7      176.59      167.70      8.35 o 
  -1  -3   7       18.88       28.69      5.23 o 
   0  -3   7       33.83       36.31      5.28 o 
   1  -3   7      246.10      242.91      9.66 o 
   2  -3   7       66.57       69.55      4.66 o 
   3  -3   7       75.56       85.07      7.33 o 
   4  -3   7       64.53       58.66      7.04 o 
   5  -3   7       28.03       16.43      8.97 o 
   6  -3   7       19.43       15.66      6.72 o 
   7  -3   7       13.59       15.15      7.34 o 
   8  -3   7       15.56       10.16      7.83 o 
   9  -3   7       37.55       38.91      9.59 o 
  10  -3   7       10.43       19.45      8.96 o 
 -11  -2   7        0.13        3.38      9.48 o 
 -10  -2   7        8.67        3.56      8.64 o 
  -9  -2   7       65.66       65.16     10.89 o 
  -8  -2   7       23.23       23.48      8.81 o 
  -7  -2   7       40.33       39.79      8.37 o 
  -6  -2   7       27.86       39.23      7.36 o 
  -5  -2   7       11.71        9.16      2.46 o 
  -4  -2   7       16.01       19.89      3.00 o 
  -3  -2   7       21.40       20.52      3.38 o 
  -2  -2   7      102.47      112.12      6.75 o 
  -1  -2   7       18.25       13.78      4.30 o 
   0  -2   7       43.92       42.18      5.24 o 
   1  -2   7       79.32       90.40      6.11 o 
   2  -2   7        5.85        1.42      2.82 o 
   3  -2   7       80.66       92.93      9.20 o 
   4  -2   7      182.35      192.71     16.71 o 
   5  -2   7      180.42      176.06     19.14 o 
   6  -2   7       39.33       37.64     13.98 o 
   7  -2   7       29.12       34.05      8.24 o 
   8  -2   7        0.48        6.77      7.58 o 
   9  -2   7        4.03        2.45      7.85 o 
  10  -2   7       27.41       40.32     12.03 o 
 -11  -1   7       23.53       18.80     10.13 o 
 -10  -1   7        3.08        1.79      9.94 o 
  -9  -1   7       13.87        3.45      8.30 o 
  -8  -1   7       31.03       29.09      8.84 o 
  -7  -1   7       41.46       27.97      8.10 o 
  -6  -1   7      125.24      120.44      9.75 o 
  -5  -1   7      160.97      140.49      9.49 o 
  -4  -1   7      265.22      248.11     18.17 o 
  -3  -1   7      116.09      116.41      5.31 o 
  -2  -1   7       74.83       78.17      5.62 o 
  -1  -1   7       17.18       21.80      4.41 o 
   0  -1   7       76.28       77.16      7.30 o 
   1  -1   7       11.16        9.13      3.75 o 
   2  -1   7      119.90      109.37      8.75 o 
   3  -1   7      121.69      117.44      8.79 o 
   4  -1   7       44.72       55.21      6.96 o 
   5  -1   7      309.58      277.65     22.44 o 
   6  -1   7       71.81       70.19      8.87 o 
   7  -1   7        3.36       15.33      7.60 o 
   8  -1   7       21.34        5.35      9.25 o 
   9  -1   7       20.71       12.47     17.77 o 
  10  -1   7        6.54       12.04      9.25 o 
 -11   0   7       11.88       28.31     10.62 o 
 -10   0   7       22.17       30.77      9.94 o 
  -9   0   7       12.78       11.15      8.86 o 
  -8   0   7       14.09       14.08      9.13 o 
  -7   0   7      121.85      113.91     21.61 o 
  -6   0   7       85.75       78.33      9.98 o 
  -5   0   7      135.96      122.88     12.12 o 
  -4   0   7       45.84       44.06     10.78 o 
  -3   0   7      185.39      170.40      6.18 o 
  -2   0   7       14.59       10.70      3.66 o 
  -1   0   7       66.34       70.62      5.53 o 
   0   0   7       18.42       20.19      4.27 o 
   1   0   7       54.66       63.63      5.50 o 
   2   0   7      120.06      114.48      6.66 o 
   3   0   7      157.29      142.30      9.10 o 
   4   0   7      144.91      138.23      9.53 o 
   5   0   7      229.98      216.62     23.64 o 
   6   0   7        4.25        5.92      6.91 o 
   7   0   7       10.97       14.87      7.67 o 
   8   0   7       13.65       10.74      7.49 o 
   9   0   7        2.52       -2.13     15.50 o 
 -11   1   7       10.41       14.30     10.34 o 
 -10   1   7        0.40       -8.45      8.41 o 
  -9   1   7       35.29       31.61     12.16 o 
  -8   1   7       39.72       39.99      9.89 o 
  -7   1   7       65.52       58.55      9.60 o 
  -6   1   7       17.96       16.64      7.38 o 
  -5   1   7       32.84       28.84      7.04 o 
  -4   1   7        9.81        8.00      5.75 o 
  -3   1   7       16.91       13.95      3.98 o 
  -2   1   7       38.24       34.76      4.36 o 
  -1   1   7       27.67       32.14      5.62 o 
   0   1   7       79.75       86.19      6.46 o 
   1   1   7      392.35      407.16     41.06 o 
   2   1   7      154.27      158.78      8.24 o 
   3   1   7       45.34       48.22      6.96 o 
   4   1   7       66.58       72.33      7.92 o 
   5   1   7      116.95      127.69     10.44 o 
   6   1   7       28.57       31.80      8.09 o 
   7   1   7        3.98       -9.88      7.10 o 
   8   1   7       16.56        4.19      7.57 o 
   9   1   7       36.74       45.80     15.14 o 
 -10   2   7        2.64        3.24     16.85 o 
  -9   2   7       41.09       40.49     10.17 o 
  -8   2   7       74.90       71.07     10.72 o 
  -7   2   7       84.11       85.38     17.44 o 
  -6   2   7        8.86        1.84      7.37 o 
  -5   2   7        5.34        2.30      6.65 o 
  -4   2   7      131.44      115.28      9.63 o 
  -3   2   7      191.86      195.45      9.27 o 
  -2   2   7       44.06       57.23     10.20 o 
  -1   2   7       39.23       38.76      7.55 o 
   0   2   7        7.48        7.82      4.53 o 
   1   2   7      312.01      319.30     21.38 o 
   2   2   7        3.22       -8.77      7.62 o 
   3   2   7       50.69       49.28     10.27 o 
   4   2   7        2.45        9.74      6.57 o 
   5   2   7       10.54        8.26      7.22 o 
   6   2   7       29.04       32.79     12.50 o 
   7   2   7        7.81        5.17      7.09 o 
   8   2   7       16.83        3.19      7.76 o 
 -10   3   7       11.62       20.56     10.37 o 
  -9   3   7       15.90       -0.88      8.78 o 
  -8   3   7      100.81       89.04     11.56 o 
  -7   3   7       46.95       36.32      9.23 o 
  -6   3   7       37.49       42.07      9.04 o 
  -5   3   7       24.71       14.63      7.26 o 
  -4   3   7       76.91       77.11      9.00 o 
  -3   3   7       72.11       65.32      5.31 o 
  -2   3   7      114.69      110.99     11.04 o 
  -1   3   7       82.38       86.65      7.46 o 
   0   3   7       82.35       82.77      7.84 o 
   1   3   7      143.18      133.96      9.34 o 
   2   3   7       45.76       50.08      6.54 o 
   3   3   7       41.91       55.73     11.59 o 
   4   3   7      167.99      186.14     17.36 o 
   5   3   7       65.33       64.37      9.14 o 
   6   3   7       74.69       97.28     16.86 o 
   7   3   7       40.72       38.30      8.57 o 
   8   3   7       16.89       20.98      8.42 o 
  -9   4   7       30.49       18.44      9.37 o 
  -8   4   7        5.39       12.59     10.61 o 
  -7   4   7        4.90        3.25      8.61 o 
  -6   4   7       10.08        6.73      7.82 o 
  -5   4   7        5.32        8.25      7.82 o 
  -4   4   7      123.70      109.52     16.34 o 
  -3   4   7      169.88      165.02     12.23 o 
  -2   4   7      254.50      254.76      9.89 o 
  -1   4   7       94.97       99.51      8.50 o 
   0   4   7       87.08       77.66      8.09 o 
   1   4   7        6.44        9.64      7.91 o 
   2   4   7       13.57       27.04     10.01 o 
   3   4   7        2.82       12.24      9.91 o 
   4   4   7       35.85       53.81     12.17 o 
   5   4   7       10.51        6.97     10.32 o 
   6   4   7       37.83       35.88      8.70 o 
   7   4   7        5.52       14.00      8.23 o 
  -8   5   7        3.48        2.29      9.36 o 
  -7   5   7        2.08       -0.50     12.99 o 
  -6   5   7        8.80        5.98      8.12 o 
  -5   5   7        5.79        2.74      7.61 o 
  -4   5   7      132.14      149.21     12.23 o 
  -3   5   7        9.94       11.43      7.39 o 
  -2   5   7       75.19       75.52      9.62 o 
  -1   5   7       46.00       52.47     17.42 o 
   0   5   7       11.05       11.61     10.94 o 
   1   5   7        6.48        1.23     10.13 o 
   2   5   7       34.95       46.68      7.21 o 
   3   5   7        4.80       16.77     10.23 o 
   4   5   7        2.47      -12.92      8.83 o 
   5   5   7       68.50       78.83     14.68 o 
   6   5   7        4.47       -4.72     10.38 o 
  -7   6   7        6.55       10.64      9.71 o 
  -6   6   7        2.94        6.00     13.74 o 
  -5   6   7        9.78       10.85      8.46 o 
  -4   6   7        1.71       -2.50     17.36 o 
  -3   6   7        2.37       -0.91      7.42 o 
  -2   6   7       17.76       23.44      7.78 o 
  -1   6   7       20.28       23.64      9.99 o 
   0   6   7        9.81       22.07      7.73 o 
   1   6   7        1.28       16.55      9.26 o 
   2   6   7        4.14       20.19      9.48 o 
   4   6   7        8.78       19.02     11.32 o 
  -5   7   7        6.98        5.15      8.53 o 
  -4   7   7       12.40       15.55      8.05 o 
  -3   7   7        5.64       16.42     13.12 o 
  -2   7   7        5.49       -3.96      6.37 o 
  -1   7   7        9.03       12.65      9.58 o 
   0   7   7        0.55        5.75      5.31 o 
   1   7   7       21.91       28.06      9.02 o 
  -2 -12   8        6.48       -3.13      8.71 o 
  -1 -12   8       16.37       31.21     10.50 o 
   0 -12   8       39.76       46.36     10.56 o 
   1 -12   8        0.15       -0.61      8.66 o 
   2 -12   8        4.86       13.30     17.24 o 
   3 -12   8        5.72        8.34      9.31 o 
  -5 -11   8       24.15       12.75      8.99 o 
  -4 -11   8       28.98       21.89      9.70 o 
  -3 -11   8       10.71        8.08      8.57 o 
  -2 -11   8        3.12        7.50      8.89 o 
  -1 -11   8        9.23       -1.66      7.64 o 
   0 -11   8       46.02       34.39      9.39 o 
   1 -11   8       67.76       62.21     10.25 o 
   2 -11   8       35.97       38.40      9.93 o 
   3 -11   8       17.37       -5.62      8.30 o 
   4 -11   8       12.05        2.74      9.23 o 
   5 -11   8       12.10        9.55     13.95 o 
   6 -11   8       33.20       18.62     12.53 o 
  -6 -10   8       17.62       16.45     21.22 o 
  -5 -10   8        7.21        5.65      8.07 o 
  -4 -10   8       47.83       42.29      9.26 o 
  -3 -10   8       22.25       20.52      8.84 o 
  -2 -10   8       11.62        7.33      8.25 o 
  -1 -10   8       34.59       41.61      9.15 o 
   0 -10   8       85.07       88.85     11.11 o 
   1 -10   8       40.47       42.84      9.46 o 
   2 -10   8       54.27       40.56      9.60 o 
   3 -10   8       10.06        5.23     14.06 o 
   4 -10   8        2.06       -6.01      9.02 o 
   5 -10   8        1.08        4.38      7.84 o 
   6 -10   8        6.76      -15.03     10.58 o 
   7 -10   8        8.06       -2.31     11.49 o 
  -7  -9   8       24.45       22.20     14.59 o 
  -6  -9   8        6.48       -2.97      7.47 o 
  -5  -9   8        5.28       10.89     17.93 o 
  -4  -9   8        4.40        7.30      7.65 o 
  -3  -9   8       17.97       12.86      8.17 o 
  -2  -9   8      117.42      134.18     11.75 o 
  -1  -9   8        6.68       20.81      8.26 o 
   0  -9   8        2.25        4.35      8.07 o 
   1  -9   8       72.48       72.27      9.79 o 
   2  -9   8       35.54       35.21      8.85 o 
   3  -9   8      103.31       89.70     11.78 o 
   4  -9   8       17.04        1.16     13.18 o 
   5  -9   8       13.15       13.25      5.11 o 
   6  -9   8       21.04       15.44     13.26 o 
   7  -9   8        2.88        0.37      6.62 o 
   8  -9   8        2.01       -8.83      6.90 o 
  -8  -8   8       14.39        9.88      7.78 o 
  -7  -8   8        7.80       15.21      7.87 o 
  -6  -8   8       27.42       21.89     10.79 o 
  -5  -8   8        7.57       13.31      7.60 o 
  -4  -8   8       13.17       14.52      7.44 o 
  -3  -8   8       64.19       71.65     10.27 o 
  -2  -8   8       53.39       49.60      9.16 o 
  -1  -8   8       61.03       52.71      8.96 o 
   0  -8   8      137.70      122.42     17.04 o 
   1  -8   8       59.47       63.17     16.96 o 
   2  -8   8      181.08      201.34     12.60 o 
   3  -8   8      265.68      250.59     10.17 o 
   4  -8   8      101.14      104.48      7.49 o 
   5  -8   8       23.88       29.66      5.48 o 
   6  -8   8        3.95       -0.18     14.11 o 
   7  -8   8       14.02       16.35      8.34 o 
   8  -8   8       29.87       26.59      8.55 o 
  -9  -7   8        2.64       24.44     14.26 o 
  -8  -7   8        8.42       23.12     15.16 o 
  -7  -7   8        3.33        4.28      6.57 o 
  -6  -7   8        6.07       -6.54      7.64 o 
  -5  -7   8        8.95        0.34      6.08 o 
  -4  -7   8       74.15       81.22      6.20 o 
  -3  -7   8       72.81       71.82      5.60 o 
  -2  -7   8       88.81       98.07      9.99 o 
  -1  -7   8       62.47       61.87      8.62 o 
   0  -7   8        1.15       -7.39      6.10 o 
   1  -7   8        0.23       -0.10      6.48 o 
   2  -7   8       25.62       29.51      9.10 o 
   3  -7   8      243.03      232.04      9.41 o 
   4  -7   8      122.84      120.63      7.47 o 
   5  -7   8      188.99      187.28     11.82 o 
   6  -7   8       74.20       68.30      8.89 o 
   7  -7   8        2.98        3.52      7.18 o 
   8  -7   8       37.99       36.43      8.87 o 
   9  -7   8        8.10       17.57     14.23 o 
  -9  -6   8       33.38       46.51     10.12 o 
  -8  -6   8        9.30       12.43      9.33 o 
  -7  -6   8       29.33       27.80      8.40 o 
  -6  -6   8       22.45       23.96      5.47 o 
  -5  -6   8       92.39       97.71      6.96 o 
  -4  -6   8       94.46       93.71      6.55 o 
  -3  -6   8       71.24       67.20      5.71 o 
  -2  -6   8       60.64       71.33      5.68 o 
  -1  -6   8       46.88       55.45      7.18 o 
   0  -6   8       28.25       22.29      6.41 o 
   1  -6   8       34.88       23.06      9.81 o 
   2  -6   8       75.32       72.61      8.31 o 
   3  -6   8       49.14       48.13      5.46 o 
   4  -6   8       93.70       86.58      6.98 o 
   5  -6   8       79.73       60.78      8.46 o 
   6  -6   8       68.39       52.83      8.88 o 
   7  -6   8       15.22       33.18      8.47 o 
   8  -6   8        3.88        1.20      7.41 o 
   9  -6   8        5.94       17.53      8.92 o 
 -10  -5   8       20.09       37.58     10.59 o 
  -9  -5   8       30.70       27.89      9.63 o 
  -8  -5   8       40.20       28.71      9.44 o 
  -7  -5   8       23.50       24.44      8.47 o 
  -6  -5   8      150.50      157.26     13.50 o 
  -5  -5   8      319.88      308.83     10.57 o 
  -4  -5   8      337.45      330.12     16.19 o 
  -3  -5   8       41.09       37.09      4.88 o 
  -2  -5   8       81.59       74.09      5.66 o 
  -1  -5   8       54.07       47.50      6.63 o 
   0  -5   8       81.84       71.71     10.87 o 
   1  -5   8      135.01      147.48      9.16 o 
   2  -5   8      311.53      303.94     10.32 o 
   3  -5   8       12.38        9.78      4.29 o 
   4  -5   8      166.50      178.09     14.30 o 
   5  -5   8       82.67       75.99     11.41 o 
   6  -5   8       93.53      109.02     10.34 o 
   7  -5   8        2.14        3.43      8.38 o 
   8  -5   8        3.19       -6.08      7.27 o 
   9  -5   8        4.80       -5.56      7.38 o 
 -10  -4   8       10.61       -0.57      8.93 o 
  -9  -4   8       12.81       20.41     14.27 o 
  -8  -4   8       11.51       -5.95     10.00 o 
  -7  -4   8       16.10       18.34     10.18 o 
  -6  -4   8      107.03      104.27     10.32 o 
  -5  -4   8      321.07      338.44     10.85 o 
  -4  -4   8      122.71      124.20      9.10 o 
  -3  -4   8        3.25       10.50      3.95 o 
  -2  -4   8       24.16       32.91      5.65 o 
  -1  -4   8      103.71       93.59      7.45 o 
   0  -4   8       45.48       37.90      6.01 o 
   1  -4   8       45.46       60.00     11.13 o 
   2  -4   8       31.11       36.05      4.52 o 
   3  -4   8      212.82      205.63      7.69 o 
   4  -4   8      180.59      175.14     10.51 o 
   5  -4   8       11.50        7.30      8.35 o 
   6  -4   8       59.03       61.03      8.86 o 
   7  -4   8       15.48       10.63      7.68 o 
   8  -4   8       12.17       14.06      8.70 o 
   9  -4   8       35.31       63.73     15.45 o 
 -10  -3   8        3.11       -0.22      9.40 o 
  -9  -3   8        0.43       -6.52      9.29 o 
  -8  -3   8       47.00       32.74     11.30 o 
  -7  -3   8       18.20       26.06      8.40 o 
  -6  -3   8       75.27       87.82     15.88 o 
  -5  -3   8       12.98       15.10      3.56 o 
  -4  -3   8      194.59      179.81      7.95 o 
  -3  -3   8      345.98      352.10     10.48 o 
  -2  -3   8      143.70      149.00      8.35 o 
  -1  -3   8      180.56      193.75      9.20 o 
   0  -3   8       15.76       18.03     11.01 o 
   1  -3   8       56.04       56.40      5.81 o 
   2  -3   8       43.10       44.36      4.69 o 
   3  -3   8       64.72       62.07      7.08 o 
   4  -3   8      112.06      101.38      8.60 o 
   5  -3   8        9.05        5.23      8.94 o 
   6  -3   8      143.96      129.54     14.91 o 
   7  -3   8       19.18       21.74      8.08 o 
   8  -3   8        7.38        7.45      8.02 o 
   9  -3   8       15.71       25.14      8.88 o 
 -10  -2   8        2.57        9.41     10.37 o 
  -9  -2   8        2.02       -3.71      8.41 o 
  -8  -2   8       16.38       24.21      8.83 o 
  -7  -2   8       58.39       60.04      9.67 o 
  -6  -2   8       26.70       24.33      7.57 o 
  -5  -2   8       35.41       37.29      7.11 o 
  -4  -2   8       75.84       77.37      5.10 o 
  -3  -2   8       38.09       42.76      6.33 o 
  -2  -2   8      210.44      245.96     12.94 o 
  -1  -2   8        5.21        5.58      4.13 o 
   0  -2   8       46.68       52.04      5.66 o 
   1  -2   8       21.61       27.24      4.74 o 
   2  -2   8      148.17      147.80      7.48 o 
   3  -2   8      151.31      153.72      9.53 o 
   4  -2   8       10.99        9.04      8.03 o 
   5  -2   8      182.17      171.95     11.28 o 
   6  -2   8       53.10       39.39      8.33 o 
   7  -2   8       19.77       17.96      7.77 o 
   8  -2   8       12.11        8.95      9.52 o 
   9  -2   8       20.81       11.02     19.45 o 
 -10  -1   8        8.61        6.37      9.05 o 
  -9  -1   8        3.78        3.95      8.36 o 
  -8  -1   8       30.94       30.16      9.13 o 
  -7  -1   8       43.75       49.03     14.96 o 
  -6  -1   8        5.53       -0.11      6.74 o 
  -5  -1   8       77.92       86.23      8.82 o 
  -4  -1   8      194.24      188.35     11.05 o 
  -3  -1   8       77.09       71.23      4.83 o 
  -2  -1   8       41.25       41.44      5.00 o 
  -1  -1   8        9.68       10.26      4.31 o 
   0  -1   8      100.54       98.64      6.87 o 
   1  -1   8      170.80      175.92      8.59 o 
   2  -1   8       41.01       38.55      4.62 o 
   3  -1   8       60.87       49.57      7.04 o 
   4  -1   8      231.35      200.09     11.51 o 
   5  -1   8      258.94      241.79     15.24 o 
   6  -1   8        6.51        7.17      7.29 o 
   7  -1   8        9.49       -0.18      9.09 o 
   8  -1   8        1.81       -0.34     19.77 o 
   9  -1   8       29.47       28.85     13.62 o 
 -10   0   8        0.22        4.12      9.17 o 
  -9   0   8        7.43        3.36      8.57 o 
  -8   0   8       39.59       40.97      9.70 o 
  -7   0   8       65.60       72.40     10.02 o 
  -6   0   8       19.05       19.95     12.76 o 
  -5   0   8       73.93       59.30      8.35 o 
  -4   0   8      393.80      395.84     20.20 o 
  -3   0   8      194.39      207.08      7.56 o 
  -2   0   8       18.47       18.14      4.44 o 
  -1   0   8      101.27      101.36      8.44 o 
   0   0   8        6.83        3.50      6.77 o 
   1   0   8      517.32      509.95     16.43 o 
   2   0   8      292.25      273.77     10.77 o 
   3   0   8       87.86       88.88      8.49 o 
   4   0   8       10.59       13.21      6.67 o 
   5   0   8       17.98       19.22      7.26 o 
   6   0   8       17.68       15.87      7.66 o 
   7   0   8        4.25       -3.63      6.99 o 
   8   0   8        4.47       21.45      8.45 o 
   9   0   8       11.13        8.72      8.83 o 
 -10   1   8      102.86       89.97     12.46 o 
  -9   1   8      102.41      113.00     12.63 o 
  -8   1   8       39.72       23.99      9.30 o 
  -7   1   8       56.53       51.64      9.99 o 
  -6   1   8       21.95       21.98      8.30 o 
  -5   1   8        3.42       -0.75      6.85 o 
  -4   1   8       65.16       62.51      8.54 o 
  -3   1   8       42.91       53.56      4.69 o 
  -2   1   8       45.58       45.08      9.63 o 
  -1   1   8       43.72       41.64      5.49 o 
   0   1   8        4.42        4.38      4.47 o 
   1   1   8      746.32      802.40     23.72 o 
   2   1   8        1.50        2.68      3.95 o 
   3   1   8       55.01       56.98     10.38 o 
   4   1   8       13.79        7.32      7.02 o 
   5   1   8       44.99       51.61      8.80 o 
   6   1   8       84.80       95.20     10.22 o 
   7   1   8       23.41       41.73      9.07 o 
   8   1   8       13.49       16.52      8.52 o 
 -10   2   8       13.80        5.64     21.01 o 
  -9   2   8       19.59       11.84      9.39 o 
  -8   2   8       67.64       66.74     14.65 o 
  -7   2   8        1.46        4.75      8.08 o 
  -6   2   8       31.46       25.62      8.57 o 
  -5   2   8        8.55        1.28     14.08 o 
  -4   2   8       17.57       10.77     21.20 o 
  -3   2   8       16.53       18.92      8.13 o 
  -2   2   8        3.97       11.31      5.02 o 
  -1   2   8       63.02       64.80     17.03 o 
   0   2   8      228.84      217.95     10.92 o 
   1   2   8        8.03        9.09      5.35 o 
   2   2   8       25.73       25.00      5.36 o 
   3   2   8       76.66       82.17     12.40 o 
   4   2   8       36.28       43.74     11.59 o 
   5   2   8       10.32        8.78     13.90 o 
   6   2   8       70.67       73.73      9.83 o 
   7   2   8       15.19       11.75      7.73 o 
  -9   3   8       23.93       23.71     10.19 o 
  -8   3   8       19.15       12.96     10.52 o 
  -7   3   8        4.64       -0.54      8.11 o 
  -6   3   8        4.96       -4.10      7.36 o 
  -5   3   8        0.29        1.36     10.00 o 
  -4   3   8       14.66       26.69      8.01 o 
  -3   3   8       13.83       17.75     18.28 o 
  -2   3   8       12.84       24.17      7.68 o 
  -1   3   8       41.34       42.83      6.82 o 
   0   3   8       15.68        3.37      5.78 o 
   1   3   8       19.36       15.92      5.59 o 
   2   3   8       31.04       13.01      8.91 o 
   3   3   8       17.69        8.28      9.44 o 
   4   3   8        3.74        1.36      9.70 o 
   5   3   8       51.05       63.14     13.49 o 
   6   3   8        0.15        1.27      7.51 o 
   7   3   8       11.76       21.18      9.03 o 
  -8   4   8       11.88       12.03      9.25 o 
  -7   4   8       16.36       29.78      9.44 o 
  -6   4   8       11.48       28.09      9.03 o 
  -5   4   8        0.29       -2.96      7.63 o 
  -4   4   8       17.69       22.11      8.04 o 
  -3   4   8       11.34       24.07      8.05 o 
  -2   4   8       20.64       26.12      8.22 o 
  -1   4   8        5.91        9.72      5.97 o 
   0   4   8        4.12        4.12      5.69 o 
   1   4   8        0.88        6.32      5.48 o 
   2   4   8        2.07        5.90      9.31 o 
   3   4   8        0.31       -6.90      8.70 o 
   4   4   8       45.65       55.56     12.66 o 
   5   4   8       22.02       17.51     10.97 o 
  -7   5   8       28.16       35.71     10.42 o 
  -6   5   8       22.63       15.85      8.88 o 
  -5   5   8        2.15      -14.62      7.31 o 
  -4   5   8       47.62       26.20      9.47 o 
  -3   5   8        8.39       12.83      7.86 o 
  -2   5   8       25.63       24.84      7.98 o 
  -1   5   8       13.33       16.71      5.40 o 
   0   5   8       11.88        5.20      6.43 o 
   1   5   8       24.56       35.55     10.37 o 
   2   5   8        5.29       16.67     10.16 o 
   3   5   8        6.11       11.84     10.28 o 
   4   5   8        8.67       26.11     11.74 o 
  -5   6   8       30.86       19.15     12.68 o 
  -4   6   8       24.61       18.33      8.93 o 
  -3   6   8       40.55       64.44     14.22 o 
  -2   6   8       17.56       10.11      8.75 o 
  -1   6   8       24.52       24.37      7.83 o 
   0   6   8       18.68       24.86     13.55 o 
   1   6   8       15.67       35.74     10.86 o 
   2   6   8        4.91        3.34      8.86 o 
  -2 -12   9        2.55       -6.26      8.84 o 
  -1 -12   9       17.18        7.44      9.23 o 
   0 -12   9        3.48       -0.15      9.04 o 
   1 -12   9        2.76       -2.64      8.30 o 
   2 -12   9        0.39        0.50      8.93 o 
  -4 -11   9        2.78       -1.02     18.49 o 
  -3 -11   9        5.15       13.19      8.77 o 
  -2 -11   9        2.51       15.70      8.31 o 
  -1 -11   9        2.67       -6.94      9.13 o 
   0 -11   9        3.65        7.70     13.39 o 
   1 -11   9       36.47       25.36      9.65 o 
   2 -11   9       73.02       80.26     11.53 o 
   3 -11   9       15.81       16.65     13.76 o 
   4 -11   9       32.70       42.46     10.65 o 
   5 -11   9        7.03        3.71     11.30 o 
  -6 -10   9        7.86        7.78      8.35 o 
  -5 -10   9        5.59        1.30      7.85 o 
  -4 -10   9       14.75       15.59     12.51 o 
  -3 -10   9        9.47        2.42      9.10 o 
  -2 -10   9        8.24        8.13      8.33 o 
  -1 -10   9        1.85        6.85      8.07 o 
   0 -10   9       37.40       54.16      9.89 o 
   1 -10   9       28.18       22.13      9.15 o 
   2 -10   9       28.17       16.76      8.94 o 
   3 -10   9       64.20       71.78     10.26 o 
   4 -10   9        4.71       -1.61      7.92 o 
   5 -10   9        0.50       -8.09     10.69 o 
   6 -10   9       14.35        8.54     11.90 o 
  -7  -9   9       20.73       25.74      8.49 o 
  -6  -9   9        9.43       19.05      8.12 o 
  -5  -9   9        9.30       18.53     13.86 o 
  -4  -9   9        3.79        7.04      7.58 o 
  -3  -9   9        1.11        4.97      7.82 o 
  -2  -9   9        6.73       11.12      8.33 o 
  -1  -9   9       62.92       49.22      9.53 o 
   0  -9   9       31.40       18.48      8.66 o 
   1  -9   9       29.65       40.46      8.95 o 
   2  -9   9        7.63        5.21      8.04 o 
   3  -9   9        1.35       -6.31     10.76 o 
   4  -9   9        3.25      -10.33      6.95 o 
   5  -9   9       21.46       15.50     12.51 o 
   6  -9   9       13.89        6.90      6.93 o 
   7  -9   9        5.38       12.44      8.00 o 
  -8  -8   9       13.03       -0.27     13.51 o 
  -7  -8   9        2.76       14.00      8.14 o 
  -6  -8   9        2.77       -2.03      6.73 o 
  -5  -8   9       46.48       64.90     10.55 o 
  -4  -8   9       15.36       11.83      7.63 o 
  -3  -8   9        8.42       11.43      7.37 o 
  -2  -8   9       92.32       74.48     15.79 o 
  -1  -8   9       16.71       16.43      8.07 o 
   0  -8   9       11.43       13.95      7.95 o 
   1  -8   9        3.11        2.32     14.66 o 
   2  -8   9        3.97        3.36      7.49 o 
   3  -8   9       51.41       54.94      6.69 o 
   4  -8   9       47.28       53.27      6.25 o 
   5  -8   9       32.36       45.48      7.87 o 
   6  -8   9       17.47       25.12      7.53 o 
   7  -8   9        7.58        7.65      7.10 o 
   8  -8   9       48.04       39.92     11.33 o 
  -9  -7   9        4.83       20.16     15.46 o 
  -8  -7   9        5.72       -4.30     12.34 o 
  -7  -7   9        3.38        0.34     12.86 o 
  -6  -7   9        5.15       13.44      6.90 o 
  -5  -7   9      146.47      165.07      8.45 o 
  -4  -7   9       32.84       30.92      7.87 o 
  -3  -7   9       36.07       27.55      5.61 o 
  -2  -7   9      124.23      125.02      7.24 o 
  -1  -7   9       34.69       36.91      7.86 o 
   0  -7   9       61.50       56.72     10.73 o 
   1  -7   9       51.06       48.76      8.17 o 
   2  -7   9       11.37       10.81      7.60 o 
   3  -7   9      290.49      292.66     10.85 o 
   4  -7   9       46.42       39.01      7.38 o 
   5  -7   9       40.08       38.88      8.07 o 
   6  -7   9       14.30       18.19      7.83 o 
   7  -7   9        0.41       15.74     10.21 o 
   8  -7   9       13.11       15.66      8.08 o 
  -9  -6   9       15.94       19.64      9.78 o 
  -8  -6   9        0.95        8.46      8.58 o 
  -7  -6   9       13.27       10.87      8.14 o 
  -6  -6   9       61.79       74.34      6.88 o 
  -5  -6   9        5.65        0.94      4.67 o 
  -4  -6   9        2.46        6.24      6.32 o 
  -3  -6   9       26.50       30.33      5.29 o 
  -2  -6   9       45.21       44.20      5.50 o 
  -1  -6   9        6.46        9.88      6.61 o 
   0  -6   9       31.40       41.14     17.45 o 
   1  -6   9       70.14       74.23      8.34 o 
   2  -6   9      255.32      244.72     15.78 o 
   3  -6   9      156.19      153.86      7.90 o 
   4  -6   9      369.23      349.65     14.91 o 
   5  -6   9      128.81      115.55     10.09 o 
   6  -6   9        4.02        0.68      8.66 o 
   7  -6   9        6.31        0.16     11.90 o 
   8  -6   9       24.55       20.76     11.83 o 
  -9  -5   9       37.71       35.88      9.73 o 
  -8  -5   9        1.44       -0.81      8.11 o 
  -7  -5   9       19.18       38.43     16.28 o 
  -6  -5   9        0.60       -2.92      7.59 o 
  -5  -5   9       16.41       21.68      4.97 o 
  -4  -5   9       71.99       70.98      6.17 o 
  -3  -5   9       52.56       63.25     10.89 o 
  -2  -5   9        9.70       10.91      5.63 o 
  -1  -5   9       42.18       30.03      6.69 o 
   0  -5   9        2.39        4.71      5.71 o 
   1  -5   9       12.97        8.92      6.02 o 
   2  -5   9       17.83       12.27      5.78 o 
   3  -5   9       48.63       65.21      9.42 o 
   4  -5   9        3.87       -6.10      6.13 o 
   5  -5   9       47.80       45.72      8.20 o 
   6  -5   9       88.41       70.11      9.48 o 
   7  -5   9       81.79       68.32      9.73 o 
   8  -5   9        9.47        4.82      8.56 o 
   9  -5   9        2.37       -0.41      8.01 o 
 -10  -4   9        4.83       16.01      9.68 o 
  -9  -4   9       11.15        3.29      8.93 o 
  -8  -4   9        3.06       -0.22      8.66 o 
  -7  -4   9       16.23       22.35      9.07 o 
  -6  -4   9       13.74       15.29      9.22 o 
  -5  -4   9      136.42      113.00     10.21 o 
  -4  -4   9      121.23      127.73      7.02 o 
  -3  -4   9       56.96       59.47      5.62 o 
  -2  -4   9        5.46        2.95      5.30 o 
  -1  -4   9       75.92       78.43      7.52 o 
   0  -4   9       64.41       68.88      7.03 o 
   1  -4   9       86.13       95.92      7.63 o 
   2  -4   9      353.10      357.45     22.74 o 
   3  -4   9       54.91       55.02      7.62 o 
   4  -4   9       38.07       45.21      7.65 o 
   5  -4   9        3.51        2.75      6.82 o 
   6  -4   9        1.73       -2.74      7.49 o 
   7  -4   9       11.86       13.81      8.03 o 
   8  -4   9       14.77        5.70     11.94 o 
   9  -4   9       12.88       -1.84      8.05 o 
 -10  -3   9        2.53       -2.72      9.05 o 
  -9  -3   9       10.60        5.23      9.14 o 
  -8  -3   9       11.30       15.38     11.81 o 
  -7  -3   9       35.90       54.53     10.09 o 
  -6  -3   9      172.01      180.53     12.49 o 
  -5  -3   9       82.42       68.00      8.83 o 
  -4  -3   9       42.83       48.50      4.76 o 
  -3  -3   9       21.40       19.88      4.25 o 
  -2  -3   9       25.38       16.17     13.16 o 
  -1  -3   9        7.71        6.90      4.74 o 
   0  -3   9       38.55       25.73      5.59 o 
   1  -3   9       44.72       32.14      5.67 o 
   2  -3   9       18.44       31.99      4.91 o 
   3  -3   9       63.62       55.90      7.71 o 
   4  -3   9       71.16       54.45      8.03 o 
   5  -3   9       24.60       22.49      7.76 o 
   6  -3   9       15.92       16.18      7.87 o 
   7  -3   9        7.35       -0.01      7.13 o 
   8  -3   9       21.36       25.36      8.85 o 
   9  -3   9       25.57       22.33     18.05 o 
 -10  -2   9        4.58       -1.94     13.22 o 
  -9  -2   9       18.50       23.76      9.46 o 
  -8  -2   9       19.80       21.00      9.40 o 
  -7  -2   9       33.41       29.18     12.00 o 
  -6  -2   9       13.32       11.58     12.69 o 
  -5  -2   9      123.45      116.26     22.23 o 
  -4  -2   9      176.43      184.65     11.69 o 
  -3  -2   9      133.76      130.53     12.02 o 
  -2  -2   9      161.14      150.93      8.62 o 
  -1  -2   9      332.10      328.04     21.12 o 
   0  -2   9       83.55       86.76      7.04 o 
   1  -2   9       94.02      104.53      7.36 o 
   2  -2   9        3.34        1.39      3.52 o 
   3  -2   9        6.18        1.33      7.77 o 
   4  -2   9       53.50       58.11     11.71 o 
   5  -2   9       39.56       29.16      7.87 o 
   6  -2   9        8.97        8.68      7.39 o 
   7  -2   9       21.34       13.76      8.03 o 
   8  -2   9        0.62        6.33      7.89 o 
 -10  -1   9       27.53       41.69     10.82 o 
  -9  -1   9       12.20       21.95      9.68 o 
  -8  -1   9       13.92        7.33     10.08 o 
  -7  -1   9       84.76       89.60     11.00 o 
  -6  -1   9       47.29       40.47      8.58 o 
  -5  -1   9        0.27       -6.44      6.69 o 
  -4  -1   9       82.02       86.04      9.24 o 
  -3  -1   9       13.73        7.12      3.98 o 
  -2  -1   9       52.90       60.52      6.10 o 
  -1  -1   9       26.79       28.86      5.89 o 
   0  -1   9        6.43        4.66      4.89 o 
   1  -1   9      188.75      196.96     12.53 o 
   2  -1   9      112.58      121.34     12.97 o 
   3  -1   9       68.13       85.52     12.46 o 
   4  -1   9       76.93       76.91      9.02 o 
   5  -1   9       30.66       42.71     14.28 o 
   6  -1   9       22.05       30.71      8.34 o 
   7  -1   9       13.18       16.79     18.77 o 
   8  -1   9       25.94       21.74      8.74 o 
 -10   0   9       50.99       57.01     13.71 o 
  -9   0   9       22.17       20.97      9.85 o 
  -8   0   9       32.58       11.93      8.80 o 
  -7   0   9       49.20       51.97      9.65 o 
  -6   0   9       32.55       28.82      8.59 o 
  -5   0   9      122.25      133.72     11.11 o 
  -4   0   9       26.45       22.79     11.82 o 
  -3   0   9       24.95       28.51      7.66 o 
  -2   0   9       54.32       55.73      6.16 o 
  -1   0   9      102.67      124.18     13.33 o 
   0   0   9        0.46       -2.51      5.44 o 
   1   0   9       70.71       70.62      7.77 o 
   2   0   9       50.94       49.67     10.24 o 
   3   0   9        4.37       -5.17      8.86 o 
   4   0   9        3.59       -0.70      6.77 o 
   5   0   9       28.27       27.37      7.91 o 
   6   0   9        0.61        3.87      8.55 o 
   7   0   9       20.30       34.15      8.69 o 
   8   0   9        8.87        0.75      7.94 o 
  -9   1   9        5.20      -16.67      8.34 o 
  -8   1   9      126.45      113.43     16.35 o 
  -7   1   9       34.98       28.86      9.09 o 
  -6   1   9       13.43       11.21     14.16 o 
  -5   1   9        2.74       -1.93     10.76 o 
  -4   1   9      136.92      135.89     11.58 o 
  -3   1   9      235.29      222.42     13.42 o 
  -2   1   9       16.15        4.20      4.80 o 
  -1   1   9       25.24       28.07      7.66 o 
   0   1   9      103.80      110.25      8.45 o 
   1   1   9       39.24       43.12      6.10 o 
   2   1   9       71.08       89.24     12.49 o 
   3   1   9        8.32       12.75      9.60 o 
   4   1   9        6.30       -0.94      8.58 o 
   5   1   9       17.59       28.79      8.18 o 
   6   1   9       25.33       31.84      8.72 o 
   7   1   9        5.09        8.47      7.70 o 
  -9   2   9        4.13        4.33      9.53 o 
  -8   2   9       13.05       10.23      9.18 o 
  -7   2   9        1.84       -2.80     16.75 o 
  -6   2   9       26.46       24.01      8.89 o 
  -5   2   9       35.52       21.00      8.62 o 
  -4   2   9       12.56       10.71      7.75 o 
  -3   2   9      139.60      127.42     14.80 o 
  -2   2   9       61.45       48.24     12.45 o 
  -1   2   9        0.01       -0.73      5.39 o 
   0   2   9      108.07      119.88      9.15 o 
   1   2   9       22.88       17.80      8.83 o 
   2   2   9        7.84        8.54      9.63 o 
   3   2   9       23.38       10.10      9.91 o 
   4   2   9        4.84        7.94     10.00 o 
   5   2   9       25.32       33.86     12.59 o 
   6   2   9       16.22        9.01     10.75 o 
  -8   3   9        0.46        7.18     14.95 o 
  -7   3   9       20.02        9.71      8.77 o 
  -6   3   9        6.39        6.93      8.09 o 
  -5   3   9       25.79       31.90      8.83 o 
  -4   3   9        9.11       10.15      7.54 o 
  -3   3   9        3.69       -5.43      7.08 o 
  -2   3   9       20.25       29.93      8.33 o 
  -1   3   9        4.79        7.80      7.56 o 
   0   3   9       37.82       54.41      7.47 o 
   1   3   9        2.22       12.83      8.74 o 
   2   3   9        3.92       12.33      9.79 o 
   3   3   9        2.72        2.03      9.10 o 
   4   3   9       16.60       24.47     11.42 o 
   5   3   9       36.26       35.78     13.01 o 
  -7   4   9       29.39       31.49      9.86 o 
  -6   4   9        2.77       -5.01      7.89 o 
  -5   4   9        0.37        2.37      8.05 o 
  -4   4   9        7.90        3.35      7.69 o 
  -3   4   9       34.43       44.89      9.34 o 
  -2   4   9        5.22       -3.79      7.19 o 
  -1   4   9       16.46       -2.18     10.34 o 
   0   4   9        1.73       -3.50     10.18 o 
   1   4   9        6.42       -4.54      7.77 o 
   2   4   9        1.94        1.80      9.05 o 
   3   4   9       29.70       32.98     12.18 o 
   4   4   9        6.23        2.65     10.42 o 
  -5   5   9       13.73       14.87     13.70 o 
  -4   5   9        5.21        4.16     13.95 o 
  -3   5   9       35.12       57.72     11.86 o 
  -2   5   9       26.28       19.07      8.52 o 
  -1   5   9        2.24        4.72      7.74 o 
   0   5   9       16.07        9.12      7.63 o 
   1   5   9       44.22       44.22     11.16 o 
   2   5   9       12.81       35.63     10.81 o 
  -4 -11  10       11.41       14.38      9.56 o 
  -3 -11  10       13.71       26.81      9.87 o 
  -2 -11  10       18.67        9.42      9.08 o 
  -1 -11  10        9.68       -0.88      8.22 o 
   0 -11  10        1.27        3.48     23.82 o 
   1 -11  10       12.12        9.41      9.10 o 
   2 -11  10       20.33        5.08      9.51 o 
   3 -11  10        7.04       -0.96     14.21 o 
   4 -11  10       15.46       11.19     11.96 o 
  -5 -10  10       12.75       35.68      9.25 o 
  -4 -10  10        1.79       -2.50      8.35 o 
  -3 -10  10        7.58        0.16      8.30 o 
  -2 -10  10       40.93       47.82      9.68 o 
  -1 -10  10       35.08       39.74      9.58 o 
   0 -10  10       13.69        1.93      8.83 o 
   1 -10  10        9.88       -0.91      8.17 o 
   2 -10  10       18.76       50.22     10.07 o 
   3 -10  10        4.13       -8.81     11.11 o 
   4 -10  10       17.13       17.32     11.90 o 
   5 -10  10       10.02        4.40     11.48 o 
  -6  -9  10       18.83       23.28      8.22 o 
  -5  -9  10       35.36       39.23      8.83 o 
  -4  -9  10       25.47       21.87      8.44 o 
  -3  -9  10       21.52       16.54      8.38 o 
  -2  -9  10        9.48        9.14      8.13 o 
  -1  -9  10       74.42       70.49     10.46 o 
   0  -9  10       11.44       -0.50     17.13 o 
   1  -9  10       11.45        0.07      9.75 o 
   2  -9  10       10.02        7.29      8.21 o 
   3  -9  10        4.72       -6.78      7.20 o 
   4  -9  10       41.35       39.66     13.08 o 
   5  -9  10        1.78        0.28      6.30 o 
   6  -9  10       14.04       21.28      7.96 o 
  -7  -8  10        1.51        8.48     13.54 o 
  -6  -8  10        5.83        8.33      7.24 o 
  -5  -8  10       58.45       57.21     19.45 o 
  -4  -8  10        3.92       16.47      7.85 o 
  -3  -8  10        5.15       -1.19      8.83 o 
  -2  -8  10        7.36       11.86     10.56 o 
  -1  -8  10        0.85       -1.56      7.30 o 
   0  -8  10       31.84       41.50     10.09 o 
   1  -8  10       20.89       19.88     14.84 o 
   2  -8  10       24.88       17.95      7.64 o 
   3  -8  10       97.05      100.88     12.10 o 
   4  -8  10      128.70      154.03     15.95 o 
   5  -8  10       35.11       38.24      7.85 o 
   6  -8  10       42.92       56.82      9.06 o 
   7  -8  10       53.37       70.78     10.26 o 
  -8  -7  10        6.13       -7.13     12.81 o 
  -7  -7  10       20.67       41.55     15.09 o 
  -5  -7  10       16.00       17.17      5.07 o 
  -4  -7  10        8.92       11.06      4.45 o 
  -3  -7  10       11.67       13.67      4.82 o 
  -2  -7  10        2.07       10.97      6.65 o 
  -1  -7  10      155.33      157.32     11.68 o 
   0  -7  10       62.83       53.62     17.19 o 
   1  -7  10        7.17       15.18      7.75 o 
   2  -7  10       60.06       70.11      8.61 o 
   3  -7  10       10.55        2.43     11.27 o 
   4  -7  10       20.26       28.56      7.71 o 
   5  -7  10       31.88       41.94      8.50 o 
   6  -7  10       14.85       13.56      7.64 o 
   7  -7  10        2.29        0.44     15.23 o 
  -9  -6  10        6.53        8.41      9.68 o 
  -8  -6  10        1.22        2.41      8.50 o 
  -7  -6  10       33.88       46.53     11.07 o 
  -6  -6  10       58.00       63.56     13.18 o 
  -5  -6  10       20.14       20.51      6.56 o 
  -4  -6  10        1.70        7.06      5.55 o 
  -3  -6  10       10.81       10.74      5.44 o 
  -2  -6  10       42.72       40.00      5.94 o 
  -1  -6  10       53.17       53.66     10.40 o 
   0  -6  10      102.08      111.44     15.01 o 
   1  -6  10      198.04      217.92     40.10 o 
   2  -6  10       89.90       97.91      8.58 o 
   3  -6  10        1.07      -12.87      9.68 o 
   4  -6  10        2.77        2.45      6.68 o 
   5  -6  10       30.18       33.39      8.19 o 
   6  -6  10       28.80       12.93      7.78 o 
   7  -6  10       13.92       20.57      8.25 o 
   8  -6  10        7.64        7.77      8.19 o 
  -9  -5  10       17.73       28.40     10.40 o 
  -8  -5  10        2.92        3.71      8.62 o 
  -7  -5  10        6.16        3.84      8.07 o 
  -6  -5  10       18.60       13.65     10.47 o 
  -5  -5  10        2.90        5.43      7.63 o 
  -4  -5  10       15.79       11.25      4.82 o 
  -3  -5  10        7.43       13.24      5.15 o 
  -2  -5  10        1.89        1.88      5.85 o 
  -1  -5  10       18.60       14.78      6.61 o 
   0  -5  10        0.43       -3.78      5.95 o 
   1  -5  10      123.00      123.69      9.41 o 
   2  -5  10      117.51      128.80     10.97 o 
   3  -5  10       10.43        1.70     10.06 o 
   4  -5  10        4.70       13.72      7.21 o 
   5  -5  10       16.88       17.09      7.57 o 
   6  -5  10       28.63       30.15      8.36 o 
   7  -5  10      117.32      126.50     11.98 o 
   8  -5  10       43.74       62.21     13.94 o 
  -9  -4  10        9.71       -5.66     12.92 o 
  -8  -4  10       17.94       22.43      9.21 o 
  -7  -4  10       26.59       22.36      8.99 o 
  -6  -4  10       19.56       23.95      8.33 o 
  -5  -4  10        1.58       -1.30      6.99 o 
  -4  -4  10       75.07       70.74      8.09 o 
  -3  -4  10      271.16      246.84      9.65 o 
  -2  -4  10       52.58       54.84     15.14 o 
  -1  -4  10       77.48       88.06      8.27 o 
   0  -4  10       16.92       24.40      6.45 o 
   1  -4  10       31.84       27.15      5.83 o 
   2  -4  10       95.58      104.26     13.19 o 
   3  -4  10       31.34       23.48     10.86 o 
   4  -4  10       19.33       16.98      7.48 o 
   5  -4  10        6.47        2.32     10.36 o 
   6  -4  10       11.33        4.42      7.72 o 
   7  -4  10       17.96        1.98      8.15 o 
   8  -4  10       51.69       44.83      9.97 o 
  -9  -3  10        3.80       -3.93     12.71 o 
  -8  -3  10        9.45       -5.81      8.44 o 
  -7  -3  10       41.78       44.74      9.42 o 
  -6  -3  10        4.35        8.41      7.84 o 
  -5  -3  10       17.23       17.88      7.95 o 
  -4  -3  10       17.04       13.13      7.65 o 
  -3  -3  10      196.14      191.59     12.67 o 
  -2  -3  10      303.38      298.96     12.69 o 
  -1  -3  10      104.85      110.26      8.45 o 
   0  -3  10        5.01        9.02      7.61 o 
   1  -3  10      201.08      198.39     10.63 o 
   2  -3  10       71.08       69.15     12.03 o 
   3  -3  10       76.79       87.32     13.12 o 
   4  -3  10       14.76       26.93     17.42 o 
   5  -3  10       38.14       33.71     10.50 o 
   6  -3  10        9.41       10.49      9.68 o 
   7  -3  10       10.88       -1.98      7.35 o 
   8  -3  10        1.47        4.57      8.01 o 
  -9  -2  10       32.16       23.74     10.02 o 
  -8  -2  10       26.53       31.79      9.56 o 
  -7  -2  10       29.06       39.00     11.77 o 
  -6  -2  10      123.27      132.87     21.47 o 
  -5  -2  10        9.01       -6.12      7.01 o 
  -4  -2  10       16.81       18.72      7.64 o 
  -3  -2  10       68.41       65.34     11.24 o 
  -2  -2  10      110.81      102.95      7.97 o 
  -1  -2  10      113.93      108.78     14.14 o 
   0  -2  10      150.28      171.23     10.23 o 
   1  -2  10      133.30      128.35      8.14 o 
   2  -2  10       76.40       85.88     12.68 o 
   3  -2  10        3.07      -11.99      8.82 o 
   4  -2  10       64.66       51.99      9.36 o 
   5  -2  10       10.39        6.02      7.41 o 
   6  -2  10       23.60       10.98      7.72 o 
   7  -2  10        6.13       -9.12      6.78 o 
  -9  -1  10       38.10       21.84      9.99 o 
  -8  -1  10        2.24        2.91      8.49 o 
  -7  -1  10        2.89        8.76      8.44 o 
  -6  -1  10        1.13        0.75      7.77 o 
  -5  -1  10       52.85       54.42     13.97 o 
  -4  -1  10        6.15        9.57     10.70 o 
  -3  -1  10       24.71       26.36      8.31 o 
  -2  -1  10        8.84        8.85      5.34 o 
  -1  -1  10      329.65      358.14     14.17 o 
   0  -1  10       96.32      100.86      9.08 o 
   1  -1  10       23.66       29.79      5.32 o 
   2  -1  10        2.26       -1.58      9.22 o 
   3  -1  10        0.74        5.91      9.11 o 
   4  -1  10        0.89        2.83      9.98 o 
   5  -1  10       25.73       27.91     10.22 o 
   6  -1  10        7.03        6.58      8.71 o 
   7  -1  10       21.09       18.71      8.38 o 
  -9   0  10       17.14       22.27     11.28 o 
  -8   0  10       51.75       44.07     10.62 o 
  -7   0  10        7.16        8.27      8.56 o 
  -6   0  10       30.74       32.78     12.95 o 
  -5   0  10       28.59       28.80      8.89 o 
  -4   0  10        7.59        2.79      7.53 o 
  -3   0  10        1.78       13.96      7.83 o 
  -2   0  10      101.55      107.67     14.92 o 
  -1   0  10       90.59      101.48      8.41 o 
   0   0  10      229.54      257.60     11.70 o 
   1   0  10       10.48       16.68      8.77 o 
   2   0  10        6.43      -11.28      8.12 o 
   3   0  10        1.26        0.31      9.17 o 
   4   0  10       15.34       12.98     10.64 o 
   5   0  10        7.42        2.78     10.66 o 
   6   0  10        1.13       -1.15      7.30 o 
   7   0  10        0.67       -2.57      7.76 o 
  -8   1  10       38.24       45.65     10.50 o 
  -7   1  10       23.26       27.63      9.65 o 
  -6   1  10       31.43       26.29      8.96 o 
  -5   1  10       15.56       16.04      8.44 o 
  -4   1  10        7.43        6.42     15.30 o 
  -3   1  10       43.38       29.79      8.56 o 
  -2   1  10       53.29       58.51     12.69 o 
  -1   1  10        8.54       12.04      5.94 o 
   0   1  10       11.42        8.06      7.29 o 
   1   1  10       16.17       13.35      8.62 o 
   2   1  10       30.49       51.11     11.08 o 
   3   1  10        2.19       18.07      9.65 o 
   4   1  10        1.78       -5.11      9.54 o 
   5   1  10        7.21        8.89     10.85 o 
   6   1  10        2.48        7.29     11.55 o 
  -8   2  10       14.69        2.46      9.03 o 
  -7   2  10       17.04        7.50      8.73 o 
  -6   2  10        6.65       -0.95     14.49 o 
  -5   2  10       49.84       45.25     15.80 o 
  -4   2  10        0.27       -1.12      7.49 o 
  -3   2  10        1.71       14.79      7.82 o 
  -2   2  10        6.33       -0.56     11.13 o 
  -1   2  10        0.61        5.58      5.94 o 
   0   2  10        6.33       11.13      7.39 o 
   1   2  10       21.33       27.45      9.96 o 
   2   2  10        2.27       -7.66      9.05 o 
   3   2  10       22.12       47.21     12.34 o 
   4   2  10       12.93       22.92     11.45 o 
   5   2  10       18.63       23.93     12.66 o 
  -7   3  10        3.87       -2.19      8.72 o 
  -6   3  10       15.23       16.98      9.16 o 
  -5   3  10        4.87       -1.29      7.72 o 
  -3   3  10        5.97        8.31      7.92 o 
  -2   3  10        0.07        5.67      7.62 o 
  -1   3  10        1.50      -12.91      9.40 o 
   0   3  10        3.22        3.05      7.48 o 
   1   3  10       18.80       48.05     11.14 o 
   2   3  10        3.81       -7.07      8.10 o 
   3   3  10        8.73       16.88     10.64 o 
   4   3  10        1.85        7.76     10.91 o 
  -5   4  10       19.76       16.43      9.17 o 
  -4   4  10        4.91        9.70      8.21 o 
  -3   4  10        9.10        8.76      8.64 o 
  -2   4  10        0.47        4.27      8.19 o 
  -1   4  10       25.71       32.15     13.27 o 
   1   4  10       36.93       71.96     12.67 o 
   2   4  10        5.30       19.38     10.91 o 
  -2 -11  11        6.81        2.82      8.92 o 
  -1 -11  11       13.69       12.38      9.27 o 
   0 -11  11        8.98        9.23     14.02 o 
   1 -11  11        8.03       -4.26      9.05 o 
   2 -11  11        2.05        1.28      8.86 o 
  -4 -10  11        9.95       13.28     16.62 o 
  -3 -10  11       14.48       15.87      8.65 o 
  -2 -10  11        6.80       18.95     10.40 o 
  -1 -10  11       15.88       28.99      9.16 o 
   0 -10  11        3.74       16.82     10.84 o 
   1 -10  11       13.11       16.12      9.08 o 
   2 -10  11       20.18       39.20     19.39 o 
   3 -10  11       34.02       42.90     12.79 o 
   4 -10  11        9.93       -8.36     10.92 o 
  -6  -9  11       20.61       20.41     14.91 o 
  -5  -9  11       10.45        9.03      7.29 o 
  -4  -9  11        0.15        1.91      9.33 o 
  -3  -9  11        7.86        9.31      7.96 o 
  -2  -9  11        6.00        7.10      8.27 o 
  -1  -9  11        9.51       17.84      8.61 o 
   0  -9  11        1.96       14.05      8.48 o 
   1  -9  11       11.59       13.44      8.33 o 
   2  -9  11       11.29       16.30      7.84 o 
   3  -9  11       48.42       31.50     13.04 o 
   4  -9  11       48.26       45.15     14.20 o 
   5  -9  11       14.09       41.68      8.73 o 
  -7  -8  11        6.79       19.68     14.94 o 
  -6  -8  11        8.82        8.01     13.82 o 
  -5  -8  11        9.61       26.16      8.07 o 
  -4  -8  11        7.20       11.48      7.51 o 
  -3  -8  11       22.35       28.28      8.25 o 
  -2  -8  11        7.79       10.80      7.82 o 
  -1  -8  11       17.44        6.19      8.11 o 
   0  -8  11       45.92       43.81      9.02 o 
   1  -8  11        2.30        6.69      8.95 o 
   2  -8  11       80.60      108.27     25.26 o 
   3  -8  11        0.24       -2.22     10.99 o 
   4  -8  11        8.43        8.50     11.73 o 
   5  -8  11        4.64        2.19      7.15 o 
   6  -8  11       19.71        6.40      7.72 o 
  -7  -7  11        1.58       15.84     13.91 o 
  -6  -7  11       25.37       25.85      9.91 o 
  -5  -7  11        8.49        6.89     15.71 o 
  -4  -7  11       19.03       30.15      8.05 o 
  -3  -7  11       13.56       19.87      5.62 o 
  -2  -7  11        8.78       21.12      5.83 o 
  -1  -7  11       35.80       47.72     10.76 o 
   0  -7  11       24.13       41.52      8.30 o 
   1  -7  11        3.22       -0.08      6.93 o 
   2  -7  11       11.85       23.25     11.64 o 
   3  -7  11       32.69       30.00     12.38 o 
   4  -7  11        0.42       10.21     11.93 o 
   5  -7  11       28.78       19.11      7.89 o 
   6  -7  11       59.27       56.00     25.31 o 
  -8  -6  11        2.55        3.13      9.03 o 
  -7  -6  11       11.42        9.70      8.47 o 
  -6  -6  11        0.84        2.04      7.69 o 
  -5  -6  11       10.14        1.05      7.50 o 
  -4  -6  11        2.66       13.99      5.33 o 
  -3  -6  11        5.44        8.98      5.44 o 
  -2  -6  11       32.27       28.77      5.99 o 
  -1  -6  11        7.61       11.63     22.80 o 
   0  -6  11       71.70       84.19      9.29 o 
   1  -6  11       22.32       33.61      9.19 o 
   2  -6  11       65.52       54.79     12.87 o 
   3  -6  11       48.89       31.55     11.93 o 
   4  -6  11        9.23       24.75      8.07 o 
   5  -6  11        3.76        9.34     12.02 o 
   6  -6  11        6.27       10.38      7.57 o 
   7  -6  11       34.76       16.85     12.55 o 
  -8  -5  11       25.36       26.08     10.35 o 
  -7  -5  11       10.04       11.19     10.61 o 
  -6  -5  11        8.56        2.62      7.59 o 
  -5  -5  11       11.53        9.97      7.97 o 
  -4  -5  11       16.00       16.48      7.99 o 
  -3  -5  11        1.61       -0.99      4.62 o 
  -2  -5  11       28.15       35.76     14.27 o 
  -1  -5  11       39.90       54.54      7.88 o 
   0  -5  11       56.27       74.25      8.62 o 
   1  -5  11       34.29       43.01     14.57 o 
   2  -5  11       14.32        5.02      9.94 o 
   3  -5  11       22.46       28.33     11.13 o 
   4  -5  11        0.50        8.97      9.59 o 
   5  -5  11       11.64        5.92     11.64 o 
   6  -5  11       32.15       38.69      9.13 o 
   7  -5  11        8.64       -2.62      7.57 o 
  -8  -4  11       31.38        8.28      9.00 o 
  -7  -4  11       20.87       17.27      8.59 o 
  -6  -4  11        9.11       18.51      8.26 o 
  -5  -4  11       12.04       13.58      7.85 o 
  -4  -4  11       23.27       20.44      7.81 o 
  -3  -4  11       66.58       71.46      9.58 o 
  -2  -4  11       53.58       66.46      7.89 o 
  -1  -4  11       58.56       69.85      7.90 o 
   0  -4  11       17.31       10.57      6.29 o 
   1  -4  11      153.28      171.99      9.83 o 
   2  -4  11        1.57      -13.97      8.94 o 
   3  -4  11       49.07       71.10     13.16 o 
   4  -4  11       44.88       34.99     11.41 o 
   5  -4  11        6.47        6.67     11.75 o 
   6  -4  11       12.59       10.79      7.79 o 
   7  -4  11       29.04       33.41     10.81 o 
  -8  -3  11       27.62       40.83     14.04 o 
  -7  -3  11       27.96       33.92     17.54 o 
  -6  -3  11       85.41       92.15     11.08 o 
  -5  -3  11        8.82        5.24      7.96 o 
  -4  -3  11       34.84       43.92      9.64 o 
  -3  -3  11       32.08       38.89      8.20 o 
  -2  -3  11        3.78       -6.35      5.42 o 
  -1  -3  11      167.92      158.00     10.05 o 
   0  -3  11      201.26      226.40     11.05 o 
   1  -3  11       72.26       77.04     12.34 o 
   2  -3  11       25.83       29.91     10.61 o 
   3  -3  11       11.54       16.69     10.73 o 
   4  -3  11        0.27        0.60     10.65 o 
   5  -3  11        9.01       24.43      8.14 o 
   6  -3  11        7.61       17.90      8.58 o 
   7  -3  11        1.20       -3.70      7.88 o 
  -8  -2  11        3.86       19.32      9.53 o 
  -7  -2  11       14.19        7.02      8.50 o 
  -6  -2  11       13.83       18.11      8.36 o 
  -5  -2  11       15.28       19.80     11.51 o 
  -4  -2  11        4.86       23.58      8.03 o 
  -3  -2  11        1.43        3.36      7.20 o 
  -2  -2  11       92.05      110.10     12.53 o 
  -1  -2  11       65.93       73.24      8.06 o 
   0  -2  11       29.55       37.28     15.26 o 
   1  -2  11       28.53       26.05      9.54 o 
   2  -2  11       16.40       20.47     10.16 o 
   3  -2  11       23.82       16.27     11.01 o 
   4  -2  11        9.29       21.82     11.43 o 
   5  -2  11        6.56       10.55      7.81 o 
   6  -2  11       22.44       14.54      8.36 o 
  -8  -1  11       10.10       14.27      9.18 o 
  -7  -1  11        8.38       12.15      8.88 o 
  -6  -1  11       15.08       16.39     10.10 o 
  -5  -1  11       21.83       11.09      7.89 o 
  -4  -1  11        4.88        4.25      7.85 o 
  -3  -1  11        6.55        5.11      7.95 o 
  -2  -1  11       31.54       44.42     12.51 o 
  -1  -1  11      142.09      176.82     14.97 o 
   0  -1  11       57.73       74.51      7.37 o 
   1  -1  11        9.46        3.85      9.05 o 
   2  -1  11       35.96       29.24     10.44 o 
   3  -1  11        4.69       -2.30      9.16 o 
   4  -1  11       36.75       19.96     11.35 o 
   5  -1  11       36.61       70.99     14.86 o 
   6  -1  11       10.30       -0.35      8.26 o 
  -8   0  11       32.42       40.28     10.57 o 
  -7   0  11        7.42       -9.68      7.99 o 
  -6   0  11       18.61       22.04      8.83 o 
  -5   0  11       28.31       36.42      9.13 o 
  -4   0  11        0.64        9.37      8.12 o 
  -3   0  11        0.24       -1.10      7.70 o 
  -2   0  11       23.86       10.54     11.02 o 
  -1   0  11       17.02       27.27      6.72 o 
   0   0  11        8.21        8.36      8.19 o 
   1   0  11       42.33       45.92     10.40 o 
   2   0  11       11.11       12.33      9.34 o 
   3   0  11       10.59       11.86     10.67 o 
   4   0  11        4.88      -14.63      9.23 o 
   5   0  11        5.50       -6.90     10.59 o 
  -7   1  11        4.15       -7.77      8.26 o 
  -6   1  11        8.45        5.01      8.58 o 
  -5   1  11       41.71       39.85      9.38 o 
  -4   1  11       40.85       52.58      9.72 o 
  -3   1  11        2.61       12.55      7.99 o 
  -2   1  11       16.13       10.13     10.63 o 
  -1   1  11       27.56       44.15     10.47 o 
   0   1  11        2.12        8.97      8.03 o 
   1   1  11       11.38        4.20      8.78 o 
   2   1  11        0.02        0.31      8.52 o 
   3   1  11       35.09       43.85     12.52 o 
   4   1  11        4.44        4.67     10.64 o 
  -6   2  11        0.56       13.53      9.23 o 
  -5   2  11        3.66       -3.40     17.44 o 
  -4   2  11       11.74       19.65      8.79 o 
  -3   2  11       12.70        6.31      7.79 o 
  -2   2  11       18.98       20.96      8.36 o 
  -1   2  11        5.52       -1.19      8.40 o 
   1   2  11       24.27       33.10     10.62 o 
   2   2  11       12.43       12.82      9.69 o 
   3   2  11        5.17        0.52     10.30 o 
  -4   3  11        0.93        0.26      8.00 o 
  -3   3  11       11.17        9.09      8.32 o 
  -2   3  11        6.74        0.77      7.86 o 
   1   3  11       10.69       17.91     10.39 o 
  -3 -10  12       24.52       37.51     13.52 o 
  -2 -10  12       36.64       53.92     10.53 o 
  -1 -10  12        0.13       14.12      8.72 o 
   0 -10  12       19.97       39.40      9.97 o 
   1 -10  12       11.89       19.57      9.25 o 
   2 -10  12       18.30       26.32     12.87 o 
   3 -10  12       12.69        6.69     12.19 o 
  -5  -9  12        6.11       10.27     14.18 o 
  -4  -9  12        7.58        9.13     11.64 o 
  -3  -9  12        6.90       10.36      8.04 o 
  -2  -9  12       24.95       20.16      8.76 o 
  -1  -9  12       48.70       65.50     10.09 o 
   0  -9  12        8.45        8.15      8.13 o 
   1  -9  12        1.08       -1.79      7.65 o 
   2  -9  12       76.16       73.48     14.98 o 
   3  -9  12       12.71        9.61     11.58 o 
   4  -9  12        6.36      -19.89     10.57 o 
  -6  -8  12        4.23        6.17     14.79 o 
  -5  -8  12       13.15       36.45     15.82 o 
  -4  -8  12       11.57       23.77     17.33 o 
  -3  -8  12        1.02        9.46      7.55 o 
  -2  -8  12        3.72       13.26      7.88 o 
  -1  -8  12       52.66       64.17     11.98 o 
   0  -8  12      108.90      116.82     11.31 o 
   1  -8  12       20.55       37.50      7.70 o 
   2  -8  12       74.52      103.80     15.85 o 
   3  -8  12       24.37       19.80     12.32 o 
   4  -8  12        6.24       35.57     13.14 o 
   5  -8  12        7.96        2.50     12.25 o 
  -6  -7  12        3.27       15.38     13.84 o 
  -5  -7  12        2.27        9.78     16.60 o 
  -4  -7  12        6.83       27.60      7.82 o 
  -3  -7  12        3.30        2.64      5.11 o 
  -2  -7  12        0.78        4.78      5.51 o 
  -1  -7  12        6.13       19.94     13.39 o 
   0  -7  12        1.61       -9.02     11.96 o 
   1  -7  12        5.69        8.28     11.01 o 
   2  -7  12       19.82       13.91     11.34 o 
   3  -7  12       14.14        4.68     11.32 o 
   4  -7  12        5.54       26.57     13.15 o 
   5  -7  12        3.35       14.83     12.07 o 
  -7  -6  12       10.24       13.52      8.91 o 
  -6  -6  12        1.78       -2.51      7.63 o 
  -5  -6  12       14.39        3.69      7.69 o 
  -4  -6  12        2.34        6.04     11.18 o 
  -3  -6  12       12.46       18.77      5.69 o 
  -2  -6  12       10.21        6.57      5.41 o 
  -1  -6  12       22.60       25.55      7.53 o 
   0  -6  12       27.33       32.14     10.25 o 
   1  -6  12       59.17       50.33     12.21 o 
   2  -6  12        8.38       18.14     11.55 o 
   3  -6  12       23.62       23.85     11.73 o 
   4  -6  12       42.64       69.37     14.29 o 
   5  -6  12        6.35        6.00      7.75 o 
   6  -6  12        6.18       15.69     10.02 o 
  -7  -5  12        1.41        3.29      8.22 o 
  -6  -5  12        1.10        2.34      8.36 o 
  -5  -5  12        0.96        3.42      8.02 o 
  -4  -5  12       19.13       28.18      8.25 o 
  -3  -5  12        2.81        9.69      7.68 o 
  -2  -5  12       20.95       34.40      7.20 o 
  -1  -5  12        2.73        3.04      6.49 o 
   0  -5  12        2.83        7.47      5.57 o 
   1  -5  12       41.60       46.41     11.82 o 
   2  -5  12        8.39       22.27     10.73 o 
   3  -5  12       36.04       40.19     12.61 o 
   4  -5  12        1.83        2.51     10.89 o 
   5  -5  12        5.73        6.13     11.55 o 
   6  -5  12       15.36       28.42      9.19 o 
  -7  -4  12       23.59       22.55      9.59 o 
  -6  -4  12       61.18       69.67     10.41 o 
  -5  -4  12        6.18       -6.31      7.65 o 
  -4  -4  12       15.13       11.45     10.87 o 
  -3  -4  12        9.55       19.25     15.46 o 
  -2  -4  12       17.45       21.28     11.31 o 
  -1  -4  12      100.40      121.38      9.78 o 
   0  -4  12        6.67        2.63      6.86 o 
   1  -4  12       21.11       22.15     11.12 o 
   2  -4  12        0.49      -18.34      9.17 o 
   3  -4  12        4.05      -15.09      9.07 o 
   4  -4  12       21.29       25.89     12.09 o 
   5  -4  12        1.43       -2.36     10.78 o 
   6  -4  12        4.36       -0.20      8.02 o 
  -7  -3  12        5.64        5.46     18.95 o 
  -6  -3  12       12.14       24.54      8.90 o 
  -5  -3  12       11.71       25.28     22.87 o 
  -4  -3  12       20.28       20.13      8.38 o 
  -3  -3  12       42.67       46.20     12.69 o 
  -2  -3  12      107.83      120.67     15.39 o 
  -1  -3  12        7.94       12.70     12.53 o 
   0  -3  12       53.40       47.34     10.93 o 
   1  -3  12       18.75       24.67     10.52 o 
   2  -3  12        8.71       19.27     10.38 o 
   3  -3  12       19.73       12.87     10.55 o 
   4  -3  12        0.13        1.48     10.62 o 
   5  -3  12       25.93       37.02     13.41 o 
  -7  -2  12       36.60       49.22     22.22 o 
  -6  -2  12        7.64        6.88      8.33 o 
  -5  -2  12        1.30       13.79      8.29 o 
  -4  -2  12        4.94       16.51      8.11 o 
  -3  -2  12        4.37        9.43      7.91 o 
  -2  -2  12       80.48       96.39     14.96 o 
  -1  -2  12        8.09       23.86      6.39 o 
   0  -2  12       43.06       40.90     10.44 o 
   1  -2  12       39.95       69.65     12.33 o 
   2  -2  12       16.66        8.26     10.74 o 
   3  -2  12       19.21       30.83     12.20 o 
   4  -2  12        6.45       15.53     11.64 o 
   5  -2  12       26.11       40.09     14.12 o 
  -7  -1  12        4.33      -10.34      8.30 o 
  -6  -1  12        0.04       -7.83      7.80 o 
  -5  -1  12       23.70       34.98      9.01 o 
  -4  -1  12       23.48       23.36      8.82 o 
  -3  -1  12       17.62       19.00     14.06 o 
  -2  -1  12       75.16       83.20     14.39 o 
  -1  -1  12        1.77       -3.78      6.46 o 
   0  -1  12        5.71       12.60      8.79 o 
   1  -1  12       15.52       20.88     10.47 o 
   2  -1  12        0.27      -14.77      8.37 o 
   3  -1  12        6.17       -0.87     10.73 o 
   4  -1  12        0.59        2.97     10.61 o 
  -6   0  12        3.24       16.90     10.67 o 
  -5   0  12        1.41        2.96      8.06 o 
  -4   0  12       10.43       11.98      8.36 o 
  -3   0  12        2.46        4.15     16.25 o 
  -2   0  12       15.20       23.67     11.44 o 
   0   0  12       16.48       23.80      9.80 o 
   1   0  12        6.50       17.17     10.07 o 
   2   0  12        9.47        4.54     10.18 o 
   3   0  12        9.62       -1.11     10.34 o 
  -5   1  12        8.26       14.82      8.85 o 
  -4   1  12        6.81       17.96      8.87 o 
  -3   1  12        5.88       18.20      8.90 o 
  -2   1  12        4.73       -3.25      6.93 o 
   1   1  12       15.03       16.22     10.34 o 
   2   1  12        1.82       -9.68      9.05 o 
  -3   2  12        6.97       11.73     10.81 o 
  -2   2  12       25.75       53.46     10.26 o 
  -3  -9  13       22.20       38.40      9.37 o 
  -2  -9  13       11.73       25.08      9.01 o 
  -1  -9  13        3.86        7.06      7.97 o 
   0  -9  13       11.84       30.01     19.39 o 
   1  -9  13        6.76       19.71     12.04 o 
   2  -9  13        5.57      -11.97     10.66 o 
  -4  -8  13        3.75       16.61     13.63 o 
  -3  -8  13       12.43       20.89      7.94 o 
  -2  -8  13       20.15       21.29      8.46 o 
  -1  -8  13        7.67       17.33      8.20 o 
   0  -8  13       17.48       25.43      9.87 o 
   1  -8  13        2.16        0.97     10.70 o 
   2  -8  13        1.33       -8.97     10.66 o 
   3  -8  13        4.35       -1.81     11.18 o 
  -5  -7  13        1.60       -3.40      7.56 o 
  -4  -7  13        3.65        3.33      7.99 o 
  -3  -7  13       17.68       30.94      8.46 o 
  -2  -7  13       17.00       31.21      6.43 o 
  -1  -7  13        0.75       11.44     11.69 o 
   0  -7  13       52.61       76.13     13.85 o 
   1  -7  13       13.23       22.64     11.97 o 
   2  -7  13       17.99       12.89     11.61 o 
   3  -7  13        8.45        7.97     11.86 o 
   4  -7  13        9.46      -17.00     11.30 o 
  -6  -6  13       28.13       36.58      9.80 o 
  -5  -6  13       19.45       13.77      8.30 o 
  -4  -6  13        0.95       13.13      7.80 o 
  -3  -6  13        3.40       11.19      7.51 o 
  -2  -6  13        1.03       12.50      5.51 o 
  -1  -6  13        2.86       17.75      7.00 o 
   0  -6  13       13.35       12.45     10.73 o 
   1  -6  13        1.29       -2.07      9.40 o 
   2  -6  13       22.71       40.61     12.74 o 
   3  -6  13       25.82       17.58     11.89 o 
   4  -6  13       28.24       26.53     13.04 o 
  -6  -5  13       41.17       37.74      9.94 o 
  -5  -5  13       28.93       33.34     11.27 o 
  -4  -5  13       14.23        7.39      7.64 o 
  -3  -5  13        1.99        5.28     14.24 o 
  -2  -5  13        0.00        5.63     10.51 o 
  -1  -5  13       15.47       23.22      7.65 o 
   0  -5  13        7.32       -2.81      8.51 o 
   1  -5  13        0.51        5.82     10.46 o 
   2  -5  13       79.85       74.40     14.36 o 
   3  -5  13       84.70      127.30     16.77 o 
   4  -5  13        7.74        3.14     11.67 o 
  -6  -4  13        0.50        2.27      8.44 o 
  -5  -4  13       11.05       13.20      8.62 o 
  -4  -4  13       69.84      106.69     16.88 o 
  -3  -4  13       56.10       68.12      9.78 o 
  -2  -4  13       12.40       23.23     11.55 o 
  -1  -4  13       29.63       71.16     25.49 o 
   0  -4  13        1.31        2.96      9.47 o 
   1  -4  13       26.17       18.19     10.65 o 
   2  -4  13       22.04       26.26     12.21 o 
   3  -4  13       20.89       11.88     10.84 o 
   4  -4  13       21.23       42.24     13.60 o 
  -6  -3  13       11.99        2.36      8.39 o 
  -5  -3  13       23.51       21.65      8.78 o 
  -4  -3  13        2.55       14.32     13.95 o 
  -3  -3  13       10.71        5.93      8.68 o 
  -2  -3  13       23.85       25.08     11.70 o 
   0  -3  13       36.63       45.73     11.22 o 
   1  -3  13       40.42       54.49     12.09 o 
   2  -3  13       22.82       20.84     11.47 o 
   3  -3  13       28.03       42.21     13.05 o 
   4  -3  13       35.58       21.79     12.52 o 
  -5  -2  13        2.17        6.35      9.16 o 
  -4  -2  13       10.26        5.25      8.23 o 
  -3  -2  13       18.14       15.24      8.42 o 
  -2  -2  13       22.58       31.53     12.10 o 
   0  -2  13       57.11       76.89     12.10 o 
   1  -2  13       15.75        9.75      9.74 o 
   2  -2  13        5.08        0.76      9.83 o 
   3  -2  13        2.31       10.21     11.65 o 
  -5  -1  13        2.23        1.74     15.47 o 
  -4  -1  13       11.11        8.90      9.86 o 
  -3  -1  13       34.86       44.84     10.81 o 
  -2  -1  13        1.39        6.04     10.15 o 
   1  -1  13        3.17        2.30      9.81 o 
   2  -1  13       18.33       23.84     11.70 o 
  -3   0  13       15.88       -4.48      7.65 o 
  -2   0  13        5.24       14.43     11.40 o 
  -3  -7  14       33.85       34.78      9.25 o 
  -2  -7  14        6.60       23.48      8.36 o 
  -1  -7  14        0.95       -1.88      8.71 o 
   0  -7  14        5.12       15.02     11.30 o 
   1  -7  14       18.75       24.75     12.80 o 
  -3  -6  14       30.66       55.00     11.87 o 
  -2  -6  14        8.14       13.59      8.04 o 
  -1  -6  14        0.93       15.90     10.03 o 
   0  -6  14       13.12       31.24     11.27 o 
   1  -6  14       12.72       -0.16     10.24 o 
   2  -6  14       11.34       38.74     13.22 o 
  -4  -5  14        5.36       14.53      8.73 o 
  -3  -5  14       12.32       18.49     14.73 o 
  -2  -5  14       47.43       81.22     10.59 o 
   0  -5  14        6.10       -3.92      9.54 o 
   1  -5  14        0.26       25.52     11.76 o 
   2  -5  14        0.50       -1.72     10.27 o 
  -4  -4  14        2.32        0.03     11.48 o 
  -3  -4  14        1.74       13.14      8.65 o 
  -2  -4  14       40.96       41.37     12.80 o 
   0  -4  14        0.61       -4.29      9.92 o 
   1  -4  14       26.02       15.43     11.34 o 
  -3  -3  14       11.83       13.35      8.72 o 
   1  -3  14        3.77       22.35     11.69 o 
                                                 
